# Supplementary material for: Type II enteropathy-associated T-cell lymphoma features a unique genomic profile with highly recurrent SETD2 alterations
Source: Nat Commun. 2016 Sep 7;7:12602. doi: 10.1038/ncomms12602 (PMC5023950; doi:10.1038/ncomms12602)
Supplement: Supplementary Data 2 — Pathways enriched for mutations in EATL-II ordered by significance (adj.p.value <=0.05). The size of each pathway, together with the number of mutated elements are indicated. The identities of the mutated genes in the pathways are indicated in the last column. [file ncomms12602-s3.xlsx]

## Sheet: Supplementary Data 5
Supplementary Data 2 : Pathways enriched for mutations in EATL-II ordered by significance (adj.p.value <=0.05). The size of each pathway, together with the number of mutated elements are indicated. The identities of the mutated genes in the pathways are indicated in the last column.
Pathway	Adj.p.val	No. pathway components	No. of mutated elements in pathway	Mutated genes in pathway
EPIGENETIC_MODIFIERS	0.000219524	102	13	EZH2,RBBP7,CBX4,PHC2,HDAC10,NCOR1,EP300,CREBBP,KAT2A,EHMT1,EZH2,RBBP5,SETD2
KEGG_UBIQUITIN_MEDIATED_PROTEOLYSIS	0.000278231	138	12	KLHL13,HERC2,UBE2O,BRCA1,SOCS1,SIAH1,HUWE1,CUL5,NEDD4,TRIM32,BIRC6,MID1
KEGG_CALCIUM_SIGNALING_PATHWAY	0.00436785	178	21	ADRB2,ATP2A2,SLC8A1,ITPR3,SLC8A3,CHRM2,CAMK2D,ADCY8,RYR1,PLCB3,PLCB4,RYR2,RYR3,ERBB4,GRIN2A,GRIN2C,CACNA1C,CACNA1F,HTR6,CACNA1G,LHCGR
KEGG_CHRONIC_MYELOID_LEUKEMIA	0.00436785	73	12	E2F1,BRAF,AKT1,NRAS,STAT5B,NFKB1,RUNX1,CDKN2A,KRAS,TGFBR1,TP53,PIK3CB
KEGG_RENAL_CELL_CARCINOMA	0.00454917	70	11	HGF,CREBBP,BRAF,AKT1,ARNT2,NRAS,EP300,KRAS,MET,PAK1,PIK3CB
KEGG_PANCREATIC_CANCER	0.00528361	70	10	E2F1,BRAF,JAK1,AKT1,NFKB1,KRAS,CDKN2A,TGFBR1,TP53,PIK3CB
KEGG_THYROID_CANCER	0.00528361	29	6	KRAS,BRAF,TP53,NRAS,TPR,TCF7L2
KEGG_SMALL_CELL_LUNG_CANCER	0.00528361	84	15	MAX,E2F1,LAMA1,FN1,COL4A2,AKT1,LAMA4,NFKB1,LAMB4,TRAF5,TRAF2,PTEN,TRAF4,TP53,PIK3CB
HALLMARK_APICAL_SURFACE	0.00528361	44	5	PKHD1,ATP6V0A4,APP,BRCA1,GATA3
KEGG_PATHWAYS_IN_CANCER	0.0055652	328	44	HGF,FN1,HHIP,FZD7,MSH6,WNT9B,JAK1,AKT1,SMO,NRAS,TPR,STAT5B,LAMA4,NFKB2,NFKB1,LAMB4,KRAS,TRAF5,TRAF2,TGFBR1,HSP90B1,MET,MAX,BAX,RUNX1,CTNNA2,WNT5A,PTEN,LAMA1,APC2,CREBBP,BRAF,COL4A2,ARNT2,TRAF4,MSH3,E2F1,CEBPA,TCF7L2,EP300,CDKN2A,GLI1,TP53,PIK3CB
KEGG_ECM_RECEPTOR_INTERACTION	0.00558363	84	15	COL6A2,LAMA1,TNN,FN1,ITGA9,THBS4,COL4A2,RELN,LAMA4,LAMB4,SV2A,TNXB,COL11A1,COL5A3,COL6A6
KEGG_NUCLEOTIDE_EXCISION_REPAIR	0.00578323	44	4	RPA4,POLE,XPA,CDK7
KEGG_MISMATCH_REPAIR	0.00578323	23	4	MSH3,MSH6,RPA4,EXO1
KEGG_ADHERENS_JUNCTION	0.00578323	75	12	CREBBP,IQGAP1,INSR,TCF7L2,EP300,CTNNA2,CTNND1,TGFBR1,TJP1,MET,SSX2IP,PTPN1
KEGG_INSULIN_SIGNALING_PATHWAY	0.00578323	137	16	BRAF,AKT1,NRAS,ACACA,KRAS,SOCS1,PRKAB1,PDE3A,IRS2,FLOT1,PTPN1,MKNK1,INSR,FBP2,PIK3CB,SREBF1
KEGG_COLORECTAL_CANCER	0.00578323	62	11	APC2,MSH6,BRAF,BAX,AKT1,TCF7L2,KRAS,TGFBR1,TP53,MSH3,PIK3CB
KEGG_MELANOMA	0.00578323	71	11	E2F1,HGF,BRAF,AKT1,NRAS,CDKN2A,KRAS,MET,PTEN,TP53,PIK3CB
KEGG_BLADDER_CANCER	0.00578323	42	6	E2F1,CDKN2A,KRAS,BRAF,TP53,NRAS
HALLMARK_HEDGEHOG_SIGNALING	0.00578323	36	5	AMOT,GLI1,SLIT1,CRMP1,MYH9
KEGG_FOCAL_ADHESION	0.00918111	201	26	HGF,FN1,TNN,THBS4,DIAPH1,FLT4,AKT1,RELN,LAMA4,LAMB4,FLNC,MET,COL11A1,PTEN,COL5A3,COL6A2,LAMA1,ITGA9,COL4A2,BRAF,VASP,BCAR1,PAK1,TNXB,PIK3CB,COL6A6
KEGG_AMYOTROPHIC_LATERAL_SCLEROSIS_ALS	0.00918111	53	5	ALS2,GRIN2A,GRIN2C,BAX,TP53
KEGG_P53_SIGNALING_PATHWAY	0.00925957	69	10	RPRM,PPM1D,BAX,CDKN2A,GTSE1,SIAH1,PTEN,CHEK1,SERPINE1,TP53
HALLMARK_P53_PATHWAY	0.00979283	200	18	BTG2,TOB1,BAX,CDKN2A,PPM1D,TP53,RRAD,PLK3,PRKAB1,SOCS1,PLK2,TRAF4,CEBPA,INHBB,UPP1,APP,SLC3A2,MXD4
KEGG_NON_SMALL_CELL_LUNG_CANCER	0.0100214	54	8	E2F1,BRAF,AKT1,NRAS,KRAS,CDKN2A,TP53,PIK3CB
KEGG_VASCULAR_SMOOTH_MUSCLE_CONTRACTION	0.0100373	115	13	CALCRL,BRAF,ITPR3,MYL6B,MYH11,ADCY8,PLCB3,PLCB4,ARHGEF11,CACNA1C,CACNA1F,PRKG1,NPR1
KEGG_TYPE_II_DIABETES_MELLITUS	0.0100373	47	6	SOCS1,CACNA1C,IRS2,CACNA1G,PIK3CB,INSR
KEGG_COMPLEMENT_AND_COAGULATION_CASCADES	0.0110822	69	9	SERPINA1,F9,TFPI,CR2,MASP1,C4BPA,SERPINE1,C3,MASP2
KEGG_PRIMARY_IMMUNODEFICIENCY	0.0110822	35	3	TAP2,JAK3,PTPRC
KEGG_ACUTE_MYELOID_LEUKEMIA	0.0115297	60	10	CEBPA,BRAF,AKT1,NRAS,STAT5B,NFKB1,TCF7L2,RUNX1,KRAS,PIK3CB
KEGG_MAPK_SIGNALING_PATHWAY	0.0160708	267	18	RRAS2,AKT1,NRAS,NFKB2,NFKB1,FLNC,KRAS,TRAF2,TGFBR1,MAX,RASA2,CACNA1G,BRAF,PAK1,MKNK1,CACNA1C,CACNA1F,TP53
KEGG_NOTCH_SIGNALING_PATHWAY	0.0160708	47	5	NOTCH3,EP300,KAT2A,CREBBP,NCOR2
KEGG_GLIOMA	0.0160708	65	10	E2F1,BRAF,AKT1,NRAS,KRAS,CDKN2A,PTEN,CAMK2D,TP53,PIK3CB
KEGG_PROSTATE_CANCER	0.0160708	89	14	E2F1,CREBBP,BRAF,AKT1,NRAS,CREB5,NFKB1,TCF7L2,EP300,KRAS,HSP90B1,PTEN,TP53,PIK3CB
KEGG_BASAL_CELL_CARCINOMA	0.0160708	55	9	HHIP,APC2,FZD7,WNT9B,SMO,TCF7L2,WNT5A,GLI1,TP53
HALLMARK_MITOTIC_SPINDLE	0.0160708	200	23	CLASP1,ALS2,MYO9B,MYH9,SPTBN1,TRIO,ARHGEF11,ARHGAP27,DOCK4,MYH10,MID1,CEP57,KIF1B,PALLD,EPB41,RAPGEF6,BCAR1,KPTN,RASA2,PKD2,CTTN,TUBA4A,CEP192
HALLMARK_WNT_BETA_CATENIN_SIGNALING	0.0160708	42	3	KAT2A,NCOR2,TP53
KEGG_CHEMOKINE_SIGNALING_PATHWAY	0.0165469	190	19	CCL8,BRAF,AKT1,JAK3,NRAS,STAT5B,NFKB1,GNG7,KRAS,GNAI2,BCAR1,PAK1,GNB1,ADCY8,PLCB3,PLCB4,ITK,GRK6,PIK3CB
HALLMARK_TGF_BETA_SIGNALING	0.0169276	54	5	TGFBR1,NCOR2,SERPINE1,TJP1,SPTBN1
KEGG_JAK_STAT_SIGNALING_PATHWAY	0.0177866	156	14	STAT4,TYK2,CREBBP,JAK1,AKT1,JAK3,STAT5B,SOCS1,EP300,OSM,IL6R,IL6ST,PIK3CB,SH2B3
KEGG_TGF_BETA_SIGNALING_PATHWAY	0.0183631	86	12	TFDP1,GDF7,INHBB,THBS4,CREBBP,RBL1,EP300,PPP2CA,LTBP1,TGFBR1,ACVRL1,BMP5
KEGG_PPAR_SIGNALING_PATHWAY	0.0184881	69	7	SLC27A4,GK2,CPT1B,FABP4,CPT1C,SLC27A6,SCD5
KEGG_HEDGEHOG_SIGNALING_PATHWAY	0.0195299	56	7	HHIP,WNT9B,SMO,CSNK1G2,WNT5A,GLI1,BMP5
KEGG_ADIPOCYTOKINE_SIGNALING_PATHWAY	0.0195299	67	8	AKT1,CPT1B,NFKB1,CPT1C,STK11,TRAF2,PRKAB1,IRS2
HALLMARK_APICAL_JUNCTION	0.0195299	200	21	TJP1,CTNND1,PTPRC,VASP,GNAI2,PTEN,CALB2,VCAN,ATP1A3,MYH10,DSC1,MSN,PIK3CB,FLNC,COL9A1,SLC30A3,MYH9,ADAM23,KCNH2,CERCAM,ITGA9
KEGG_ERBB_SIGNALING_PATHWAY	0.0207744	87	10	NRG3,ERBB4,BRAF,AKT1,NRAS,STAT5B,KRAS,CAMK2D,PAK1,PIK3CB
KEGG_TIGHT_JUNCTION	0.021168	134	20	EPB41L3,RRAS2,CTTN,MYH15,AKT1,NRAS,KRAS,MAGI1,GNAI2,MAGI3,MYH4,MYH9,MYH11,MYH10,CGN,CTNNA2,PPP2CA,TJP1,PTEN,EPB41
KEGG_RIG_I_LIKE_RECEPTOR_SIGNALING_PATHWAY	0.0222638	71	4	DDX3X,NFKB1,TRAF2,IRF7
KEGG_REGULATION_OF_ACTIN_CYTOSKELETON	0.0235983	216	17	FN1,DIAPH1,RRAS2,NRAS,KRAS,MYH9,MYH10,IQGAP1,MSN,ITGA9,APC2,BRAF,CHRM2,CYFIP1,BCAR1,PAK1,PIK3CB
KEGG_ENDOMETRIAL_CANCER	0.0248272	52	10	APC2,BRAF,AKT1,NRAS,TCF7L2,KRAS,CTNNA2,PTEN,TP53,PIK3CB
HALLMARK_KRAS_SIGNALING_DN	0.0248272	200	20	CDH16,SCN10A,RYR2,RYR1,EDAR,SLC25A23,SLC12A3,KLK7,CPA2,SLC30A3,PDCD1,NPHS1,CACNA1F,BTG2,GRID2,EPHA5,SGK1,MYO15A,KRT5,ARPP21
HALLMARK_UV_RESPONSE_DN	0.0263945	144	17	TJP1,TFPI,PLCB4,MET,RUNX1,RASA2,LTBP1,SERPINE1,CDON,PTEN,COL11A1,CDK13,BHLHE40,PHF3,NFKB1,SCN8A,DLC1
KEGG_MELANOGENESIS	0.0266858	102	13	FZD7,CREBBP,WNT9B,NRAS,KRAS,GNAI2,CAMK2D,ADCY8,PLCB3,PLCB4,TCF7L2,EP300,WNT5A
KEGG_HUNTINGTONS_DISEASE	0.0324719	185	14	POLR2F,NRF1,DCTN2,CREBBP,DNALI1,DNAH2,POLR2A,PLCB3,PLCB4,BAX,CREB5,EP300,DNAH3,TP53
KEGG_WNT_SIGNALING_PATHWAY	0.0342808	151	16	APC2,FZD7,CREBBP,PRICKLE1,WNT9B,VANGL2,SIAH1,CAMK2D,PLCB3,PLCB4,WIF1,TCF7L2,EP300,WNT5A,PPP2CA,TP53
KEGG_PROGESTERONE_MEDIATED_OOCYTE_MATURATION	0.0361008	86	9	ADCY8,BRAF,AKT1,MAD2L1,KRAS,GNAI2,PDE3A,PIK3CB,CDC25C
HALLMARK_NOTCH_SIGNALING	0.039754	32	5	NOTCH3,FZD7,WNT5A,KAT2A,TCF7L2
HALLMARK_MYOGENESIS	0.0402337	200	18	TNNT2,MYBPH,RYR1,SVIL,MYOM2,MYL6B,MYH4,HSPB2,COL4A2,KCNH2,ST5,MYH11,MYH9,CKB,BHLHE40,PC,APP,COL6A2
HALLMARK_COMPLEMENT	0.0411706	200	15	SERPINE1,CR2,SERPINA1,C3,FN1,BRPF3,DOCK9,PCLO,SH2B3,GNAI2,IRF7,DOCK4,COL4A2,GATA3,VCPIP1
KEGG_GNRH_SIGNALING_PATHWAY	0.0452253	101	9	ITPR3,NRAS,KRAS,CAMK2D,ADCY8,PLCB3,PLCB4,CACNA1C,CACNA1F
HALLMARK_GLYCOLYSIS	0.0480044	200	14	ALDOB,PC,FBP2,FUT8,VCAN,ZNF292,MET,IRS2,PAXIP1,ISG20,PKP2,ABCB6,TPBG,MERTK
