# Supplementary material for: Type II enteropathy-associated T-cell lymphoma features a unique genomic profile with highly recurrent SETD2 alterations
Source: Nat Commun. 2016 Sep 7;7:12602. doi: 10.1038/ncomms12602 (PMC5023950; doi:10.1038/ncomms12602)
Supplement: Supplementary Data 3 — Summary of copy number variations (gains/losses; amplifications/deletions) in the 15 EATL-II cases subject to WES. Mutated genes for each reported locus are indicated in the last column. [file ncomms12602-s4.xlsx]

## Sheet: Supplementary Data 6
Supplementary Data 3 : Summary of copy number variations (gains/losses; amplifications/deletions) in the 15 EATL-II cases subject to WES. Genes and mutated genes mapping to the regions of gains and losses are also reported.
chromosome	locus	status	loc.start	loc.end	mcr	mcr.start	mcr.end	EATL-II case(s)	No samples affected	Size (Mb)	Median ratio	Genes in the locus	Genes in the locus found mutated
1	span.1	gain	65840	68627943	mcr.1	65840	68627943	17	1	68.6	0.3543	OR4F5 ,DQ597235 ,DQ599768 ,BC036251 ,M37726 ,DQ575786 ,DQ599872 ,AK310751 ,LOC100288069 ,LOC643837 ,FAM41C ,AK056486 ,SAMD11 ,NOC2L ,KLHL17 ,PLEKHN1 ,C1orf170 ,HES4 ,ISG15 ,AGRN ,BC033949 ,C1orf159 ,LOC254099 ,MIR200B ,AK128833 ,TTLL10 ,TNFRSF18 ,TNFRSF4 ,SDF4 ,B3GALT6 ,FAM132A ,UBE2J2 ,SCNN1D ,ACAP3 ,PUSL1 ,CPSF3L ,GLTPD1 ,DVL1 ,MXRA8 ,CCNL2 ,LOC148413 ,MRPL20 ,VWA1 ,ATAD3C ,ATAD3B ,ATAD3A ,SSU7…	SCNN1D,ACAP3,GNB1,MMEL1,CCDC27,KIF1B,MASP2,PTCHD2,CLCN6,TNFRSF8,VPS13D,HTR6,MYOM3,NCMAP,SYF2,ARID1A,EPB41,TMEM200B,PTPRU,SPOCD1,PHC2,ZSCAN20,C1orf94,DLGAP3,AGO1,DNALI1,C1orf109,YRDC,COL9A2,SLFNL1,TIE1,MED8,SZT2,SLC6A9,RNF220,PLK3,MAST2,MKNK1,STIL,RNF11,FAM151A,USP1,DOCK7,ROR1,JAK1,TMEM88B,RSC1A1,PODN
1	span.2	gain	68904694	79987442	mcr.1	68904694	79987442	17	1	11.1	0.8235	RPE65 ,DEPDC1 ,BC020917 ,LRRC7 ,LRRC40 ,SRSF11 ,ANKRD13C ,HHLA3 ,CTH ,BC041441 ,PTGER3 ,ZRANB2-AS1 ,ZRANB2 ,ZRANB2-AS2 ,NEGR1 ,BC041341 ,LRRIQ3 ,FPGT-TNNI3K ,C1orf173 ,CR627203 ,CRYZ ,TYW3 ,AK055631 ,SLC44A5 ,CR936677 ,RABGGTB ,SNORD45C ,MSH4 ,ASB17 ,ST6GALNAC3 ,ST6GALNAC5 ,PIGK ,AK5 ,ZZZ3 ,USP33 ,NEXN ,FUBP1 ,DNAJB4 ,GIPC2 ,MGC27382 ,PTGFR ,IFI44 ,ELTD1 ,PIN1P1 ,ACADM ,SNORD45A ,SNORD45B ,MIR186…	SRSF11,LRRIQ3,SLC44A5
1	span.3	gain	143767477	249150523	mcr.1	143767477	144033330	26	1	0.3	0.5341	PPIAL4G ,FAM72D ,SRGAP2B ,TRNA_Asn
1	span.3	gain	143767477	249150523	mcr.2	144033330	149764211	20,26	2	5.7	0.4953	AX746564 ,LINC00623 ,PPIAL4B ,LOC728875 ,AK094156 ,PFN1P2 ,AX747132 ,BC065231 ,BX647792 ,NOTCH2NL ,HFE2 ,TXNIP ,POLR3GL ,ANKRD34A ,LIX1L ,RBM8A ,PEX11B ,ITGA10 ,ANKRD35 ,PIAS3 ,NUDT17 ,POLR3C ,RNF115 ,CD160 ,PDZK1 ,GPR89A ,GPR89C ,LOC728989 ,PRKAB2 ,PDIA3P ,FMO5 ,CHD1L ,BCL9 ,ACP6 ,GJA5 ,GJA8 ,GPR89B ,PDZK1P1 ,AK091688 ,AK023809 ,BC041003 ,FLJ39739 ,NBPF15 ,AB007962 ,FCGR1A ,AX747534 ,GNRHR2 ,AK3…	BCL9
1	span.3	gain	143767477	249150523	mcr.3	149764211	159783225	14,20,26	3	10	0.5341	AX747534 ,HIST2H4A ,HIST2H3C ,HIST2H2AA4 ,HIST2H2BE ,HIST2H2AC ,HIST2H2AB ,BOLA1 ,SV2A ,SF3B4 ,MTMR11 ,OTUD7B ,VPS45 ,PLEKHO1 ,ANP32E ,CA14 ,APH1A ,C1orf54 ,C1orf51 ,MRPS21 ,PRPF3 ,TARS2 ,ECM1 ,ADAMTSL4 ,MCL1 ,ENSA ,GOLPH3L ,HORMAD1 ,CTSS ,CTSK ,ARNT ,SETDB1 ,CERS2 ,ANXA9 ,PRUNE ,BNIPL ,C1orf56 ,CDC42SE1 ,MLLT11 ,GABPB2 ,SEMA6C ,TNFAIP8L2 ,LYSMD1 ,SCNM1 ,TMOD4 ,VPS72 ,PIP5K1A ,PSMD4 ,BC021024 ,ZN…	SV2A,HORMAD1,POGZ,CELF3,NPR1,DENND4B,IL6R,TRIM46,CLK2,ARHGEF11,SPTA1,CGN
1	span.3	gain	143767477	249150523	mcr.4	159783225	160265596	20,26	2	0.5	0.4953	FCRL6 ,SLAMF8 ,VSIG8 ,CCDC19 ,IGSF9 ,SLAMF9 ,LOC100505633 ,PIGM ,KCNJ10 ,KCNJ9 ,ATP1A2 ,ATP1A4 ,AK093299 ,PEA15 ,COPA ,IGSF8 ,CASQ1 ,DCAF8 ,TAGLN2
1	span.3	gain	143767477	249150523	mcr.5	160265596	160460393	14,20,26	3	0.2	0.5341	COPA ,SUMO1P3 ,NCSTN ,NHLH1 ,VANGL2 ,SLAMF6 ,Y_RNA	VANGL2
1	span.3	gain	143767477	249150523	mcr.6	160460393	161335977	13,14,20,26	4	0.9	0.63575	SLAMF6 ,CD84 ,SLAMF1 ,CD48 ,SLAMF7 ,LY9 ,ITLN1 ,ITLN2 ,ARHGAP30 ,PVRL4 ,KLHDC9 ,PFDN2 ,NIT1 ,DEDD ,UFC1 ,PPOX ,B4GALT3 ,ADAMTS4 ,NDUFS2 ,FCER1G ,APOA2 ,TOMM40L ,NR1I3 ,PCP4L1 ,MPZ ,SDHC ,C1orf192 ,CD244 ,F11R ,USP21 ,USF1 ,MIR5187
1	span.3	gain	143767477	249150523	mcr.7	161335977	161483930	13,20,26	3	0.1	0.5341	C1orf192 ,FCGR2A ,TRNA_Val ,TRNA_Pseudo ,TRNA_Glu ,TRNA_Asn ,TRNA_Gly ,TRNA_Asp ,TRNA_Leu
1	span.3	gain	143767477	249150523	mcr.8	161483930	1.6175e+08	13,14,20,26	4	0.3	0.56325	FCGR2A ,HSPA6 ,FCGR3A ,FCGR2B ,RPL31P11 ,FCRLA ,FCRLB ,DUSP12 ,ATF6 ,FCGR3B ,HSPA7 ,TRNA_Pseudo ,TRNA_Gly ,TRNA_Leu ,TRNA_Asp ,TRNA_Asn ,FCGR2C ,TRNA_Glu
1	span.3	gain	143767477	249150523	mcr.9	1.6175e+08	161826549	14,20,26	3	0.1	0.5341	ATF6
1	span.3	gain	143767477	249150523	mcr.10	161826549	167380979	13,14,20,26	4	5.6	0.4953	ATF6 ,OLFML2B ,NOS1AP ,C1orf111 ,SH2D1B ,UHMK1 ,UAP1 ,DDR2 ,AF268386 ,HSD17B7 ,C1orf110 ,RGS4 ,NUF2 ,PBX1 ,AX748175 ,LMX1A ,RXRG ,LOC400794 ,LRRC52 ,MGST3 ,ALDH9A1 ,LOC440700 ,TMCO1 ,BC071770 ,UCK2 ,POGK ,TADA1 ,ILDR2 ,MAEL ,GPA33 ,DUSP27 ,POU2F1 ,C1orf226 ,FMO9P ,MIR4654 ,5S_rRNA ,MIR556 ,Metazoa_SRP ,RGS5 ,LOC100505795 ,TRNA_Pseudo ,FAM78B ,MIR921 ,RBSG4	DUSP27
1	span.3	gain	143767477	249150523	mcr.11	167380979	167489473	13,20,26	3	0.1	0.4565	POU2F1 ,CD247
1	span.3	gain	143767477	249150523	mcr.12	167489473	174340066	13,20	2	6.9	0.37205	CREG1 ,RCSD1 ,MPZL1 ,ADCY10 ,MPC2 ,DCAF6 ,TIPRL ,SFT2D2 ,DQ576756 ,TBX19 ,XCL2 ,XCL1 ,DPT ,LINC00626 ,ATP1B1 ,NME7 ,BLZF1 ,CCDC181 ,SLC19A2 ,F5 ,SELP ,SELL ,SELE ,METTL18 ,C1orf112 ,SCYL3 ,KIFAP3 ,LOC284688 ,AK096329 ,GORAB ,PRRX1 ,FMO3 ,FMO6P ,FMO2 ,FMO1 ,FMO4 ,MYOC ,VAMP4 ,METTL13 ,DNM3 ,C1orf105 ,PIGC ,SUCO ,FASLG ,TNFSF18 ,TNFSF4 ,LOC100506023 ,PRDX6 ,SLC9C2 ,ANKRD45 ,KLHL20 ,CENPL ,DARS2 ,GA…	RCSD1,FMO3,PRRC2C
1	span.3	gain	143767477	249150523	mcr.13	174340066	175116003	13,14,20	3	0.8	0.4565	RABGAP1L ,GPR52 ,CACYBP ,MRPS14 ,TNN	TNN
1	span.3	gain	143767477	249150523	mcr.14	175116003	187684147	13,20	2	12.6	0.37205	TNN ,KIAA0040 ,AK093214 ,RFWD2 ,SCARNA3 ,PAPPA2 ,ASTN1 ,FAM5B ,SEC16B ,RASAL2-AS1 ,RASAL2 ,TEX35 ,C1orf220 ,RALGPS2 ,ANGPTL1 ,FAM20B ,TOR3A ,ABL2 ,SOAT1 ,AXDND1 ,NPHS2 ,DQ571986 ,DQ595741 ,DQ601755 ,DQ592269 ,DQ577099 ,DQ578106 ,DQ576856 ,DQ590691 ,DQ576653 ,DQ594459 ,DQ591798 ,FAM163A ,TOR1AIP2 ,TOR1AIP1 ,CEP350 ,QSOX1 ,FLJ23867 ,LHX4 ,LOC100527964 ,ACBD6 ,BC036830 ,XPR1 ,KIAA1614 ,MR1 ,IER5 ,AF…	TNN,PAPPA2,HMCN1,TPR
1	span.3	gain	143767477	249150523	mcr.15	187684147	188541859	20	1	0.9	0.4565	NA
1	span.3	gain	143767477	249150523	mcr.16	188541859	193219107	13,20	2	4.7	0.5899	FAM5C ,CR936711 ,RGS18 ,RGS21 ,RGS1 ,RGS13 ,RGS2 ,UCHL5 ,TROVE2 ,GLRX2 ,CDC73 ,B3GALT2 ,LOC440704 ,7SK ,SnoU109 ,MIR1278
1	span.3	gain	143767477	249150523	mcr.17	193219107	196197395	13,20,22	3	3	0.4565	CDC73 ,KCNT2	KCNT2
1	span.3	gain	143767477	249150523	mcr.18	196197395	197480779	13,17,20,22	4	1.3	0.49725	KCNT2 ,CFH ,CFHR3 ,CFHR2 ,CFHR5 ,F13B ,ASPM ,ZBTB41 ,CRB1 ,MIR4735 ,DENND1B	KCNT2
1	span.3	gain	143767477	249150523	mcr.19	197480779	198201604	13,17,20,22,25	5	0.7	0.4565	C1orf53 ,LHX9 ,NEK7 ,DENND1B
1	span.3	gain	143767477	249150523	mcr.20	198201604	198828062	13,20,22,25	4	0.6	0.3964	NEK7 ,ATP6V1G3 ,PTPRC ,MIR181B1 ,MIR181A1HG	PTPRC
1	span.3	gain	143767477	249150523	mcr.21	198828062	199167931	13,20,22	3	0.3	0.4565	MIR181B1 ,MIR181A1 ,BC040869 ,MIR181A1HG
1	span.3	gain	143767477	249150523	mcr.22	199167931	199530579	20,22	2	0.4	0.36405	NA
1	span.3	gain	143767477	249150523	mcr.23	199530579	200567349	14,20,22	3	1	0.4565	NR5A2 ,LINC00862 ,ZNF281 ,EU250746 ,KIF14 ,U6
1	span.3	gain	143767477	249150523	mcr.24	200567349	207943682	14,20,22,26	4	7.4	0.47315	CAMSAP2 ,GPR25 ,C1orf106 ,C1orf81 ,KIF21B ,BC016656 ,CACNA1S ,TMEM9 ,IGFN1 ,PKP1 ,TNNT2 ,LAD1 ,PHLDA3 ,AX747377 ,NAV1 ,IPO9 ,SHISA4 ,TIMM17A ,RNPEP ,ELF3 ,GPR37L1 ,ARL8A ,PTPRVP ,LGR6 ,UBE2T ,PPP1R12B ,KDM5B ,BC049825 ,LOC148709 ,RABIF ,KLHL12 ,ADIPOR1 ,CYB5R1 ,TMEM183A ,MYOG ,ADORA1 ,MYBPH ,CHI3L1 ,CHIT1 ,BTG2 ,FMOD ,PRELP ,OPTC ,ATP2B4 ,SNORA77 ,LAX1 ,ZC3H11A ,SNRPE ,SOX13 ,ETNK2 ,BC038769 ,REN…	TMEM9,TNNT2,IPO9,MYBPH,BTG2,RBBP5,SLC26A9,C4BPA,CR2,TMCC2
1	span.3	gain	143767477	249150523	mcr.25	207943682	208062390	20,22,26	3	0.1	0.4565	CD46 ,AK123177 ,CD34 ,LOC148696 ,MIR29C
1	span.3	gain	143767477	249150523	mcr.26	208062390	210567305	14,20,22,26	4	2.5	0.47315	CD34 ,PLXNA2 ,CAMK1G ,LAMB3 ,G0S2 ,HSD11B1 ,TRAF3IP3 ,C1orf74 ,IRF6 ,DIEXF ,SYT14 ,SERTAD4-AS1 ,SERTAD4 ,MIR205HG ,HHAT ,MIR4260	HHAT
1	span.3	gain	143767477	249150523	mcr.27	210567305	210686372	20,22,26	3	0.1	0.4565	HHAT	HHAT
1	span.3	gain	143767477	249150523	mcr.28	210686372	213058523	14,20,22,26	4	2.4	0.47315	KCNH1 ,TRAF5 ,LINC00467 ,RD3 ,SLC30A1 ,NEK2 ,LPGAT1 ,INTS7 ,PPP2R5A ,NENF ,FAM71A ,BATF3 ,NSL1 ,TATDN3 ,C1orf227 ,FLVCR1-AS1 ,FLVCR1 ,HHAT ,DTL ,SNORA16B ,RCOR3 ,BC010168 ,TMEM206 ,MIR3122 ,ATF3	TRAF5,HHAT
1	span.3	gain	143767477	249150523	mcr.29	213058523	213726166	20,22,26	3	0.7	0.4565	FLVCR1 ,VASH2 ,ANGEL2 ,RPS6KC1
1	span.3	gain	143767477	249150523	mcr.30	213726166	216166446	14,20,22,26	4	2.4	0.47315	PROX1 ,PTPN14 ,CENPF ,KCNK2 ,KCTD3 ,USH2A ,BC171896 ,SMYD2 ,AK092251 ,LINC00538	PROX1
1	span.3	gain	143767477	249150523	mcr.31	216166446	221055204	20,22,26	3	4.9	0.4565	USH2A ,ESRRG ,GPATCH2 ,SPATA17 ,RRP15 ,TGFB2 ,LOC643723 ,LYPLAL1 ,SLC30A10 ,EPRS ,BPNT1 ,IARS2 ,AURKAPS1 ,MARK1 ,C1orf115 ,MARC2 ,MARC1 ,BC045735 ,HLX ,MIR215 ,MIR194-1 ,RAB3GAP2 ,SNORA36B ,Mir_598 ,RNU5F-1 ,DM119532 ,U6atac ,LINC00210 ,LOC728463	LYPLAL1,EPRS,IARS2
1	span.3	gain	143767477	249150523	mcr.32	221055204	226175897	14,20,22,26	4	5.1	0.47315	HLX ,C1orf140 ,DUSP10 ,DQ573170 ,DQ576410 ,DQ575983 ,DQ600234 ,DQ599872 ,HHIPL2 ,MIA3 ,AIDA ,BROX ,AK094916 ,AK025140 ,FAM177B ,DISP1 ,TLR5 ,SUSD4 ,C1orf65 ,CAPN2 ,AK124970 ,FBXO28 ,DEGS1 ,NVL ,CNIH4 ,WDR26 ,CNIH3 ,DNAH14 ,LBR ,ENAH ,AK124056 ,SRP9 ,EPHX1 ,TMEM63A ,LEFTY1 ,PYCR2 ,LEFTY2 ,SDE2 ,TAF1A ,CAPN8 ,DQ587965 ,DQ584993 ,DQ574659 ,TP53BP2 ,TRNA_Thr ,DQ584971 ,DQ597892 ,DQ584609 ,HM358976 ,7…	CNIH4,TP53BP2
1	span.3	gain	143767477	249150523	mcr.33	226175897	226785000	20,22,26	3	0.6	0.4565	SDE2 ,H3F3A ,BC032899 ,ACBD3 ,LIN9 ,PARP1 ,AK055856 ,MIXL1 ,C1orf95 ,BC033346	H3F3A
1	span.3	gain	143767477	249150523	mcr.34	226785000	238050178	14,20,22,26	4	11.3	0.47315	ADCK3 ,CDC42BPA ,BC039356 ,JMJD4 ,SNAP47 ,PRSS38 ,WNT9A ,DQ597235 ,DQ599768 ,DQ575010 ,WNT3A ,ARF1 ,C1orf35 ,MRPL55 ,GJC2 ,IBA57 ,OBSCN ,TRIM11 ,TRIM17 ,HIST3H3 ,HIST3H2A ,HIST3H2BB ,BC015435 ,RNF187 ,DUSP5P1 ,RHOU ,AX748369 ,RAB4A ,SPHAR ,CCSAP ,ACTA1 ,NUP133 ,AX747652 ,ABCB10 ,TAF5L ,URB2 ,COG2 ,AGT ,CAPN9 ,C1orf198 ,BC032911 ,TTC13 ,ARV1 ,FAM89A ,C1orf131 ,GNPAT ,EXOC8 ,SPRTN ,EGLN1 ,TSNAX ,DI…	URB2,ARV1,SLC35F3,RYR2,ZP4,KCNK1
1	span.3	gain	143767477	249150523	mcr.35	238050178	240136551	14,22,26	3	2.1	0.4898	ZP4 ,LOC339535 ,CHRM3 ,LOC100130331 ,TRNA_Pseudo	ZP4
1	span.3	gain	143767477	249150523	mcr.36	240136551	242383158	14,20,22,26	4	2.2	0.48335	GREM2 ,RGS7 ,FH ,OPN3 ,CHML ,WDR64 ,EXO1 ,MAP1LC3C ,PLD5 ,KMO ,FMN2 ,RPS7P5 ,Y_RNA ,MIR3123	WDR64,EXO1
1	span.3	gain	143767477	249150523	mcr.37	242383158	243292525	14,20,22	3	0.9	0.4769	PLD5 ,LOC731275 ,DQ576410 ,DQ584609 ,CEP170
1	span.3	gain	143767477	249150523	mcr.38	243292525	2.4915e+08	14,20,22,26	4	5.9	0.49155	SDCCAG8 ,AKT3 ,LOC339529 ,C1orf100 ,ADSS ,C1orf101 ,DESI2 ,COX20 ,HNRNPU-AS1 ,HNRNPU ,EFCAB2 ,KIF26B ,SMYD3 ,TFB2M ,CNST ,SCCPDH ,LOC149134 ,AHCTF1 ,ZNF670 ,ZNF669 ,C1orf229 ,ZNF124 ,BC043220 ,ZNF496 ,NLRP3 ,OR2W5 ,AK130400 ,GCSAML ,OR13G1 ,OR6F1 ,OR14A16 ,OR11L1 ,TRIM58 ,OR2L13 ,OR2L8 ,OR2L1P ,OR2L2 ,OR2L3 ,OR2M1P ,OR2T4 ,OR2T6 ,OR2T2 ,OR2T3 ,OR2T5 ,OR2G6 ,OR2T29 ,OR2T34 ,OR2T11 ,OR2T35 ,OR14I1 …
1	span.3	gain	143767477	249150523	mcr.39	2.4915e+08	249150467	20,22,26	3	0	0.4769	ZNF692
1	span.3	gain	143767477	249150523	mcr.40	249150467	249150507	20,22	2	0	0.37425	ZNF692
1	span.3	gain	143767477	249150523	mcr.41	249150507	249150523	22	1	0	0.2716	ZNF692
1	span.1	loss	5624098	8044917	mcr.1	5624098	8044917	4	1	2.4	-0.896	AK125078 ,NPHP4 ,KCNAB2 ,CHD5 ,RPL22 ,RNF207 ,ICMT ,C1orf211 ,GPR153 ,ACOT7 ,HES2 ,ESPN ,TNFRSF25 ,NOL9 ,TAS1R1 ,ZBTB48 ,KLHL21 ,PHF13 ,THAP3 ,DNAJC11 ,CAMTA1 ,VAMP3 ,PER3 ,UTS2 ,TNFRSF9 ,PARK7 ,HES3 ,PLEKHG5 ,MIR4417 ,MIR4689 ,MIR4252 ,TRNA_Pseudo
1	span.2	loss	24780499	3.18865e+07	mcr.1	24780499	3.18865e+07	4	1	7.1	-0.7489	NIPAL3 ,RCAN3 ,NCMAP ,SRRM1 ,CLIC4 ,RUNX3 ,SYF2 ,C1orf63 ,RHD ,AX747205 ,TMEM50A ,RHCE ,TMEM57 ,LDLRAP1 ,MAN1C1 ,MTFR1L ,AUNIP ,PAQR7 ,PAFAH2 ,EXTL1 ,SLC30A2 ,TRIM63 ,FAM110D ,ZNF593 ,CNKSR1 ,BC030768 ,CEP85 ,SH3BGRL3 ,UBXN11 ,CD52 ,AIM1L ,LIN28A ,DHDDS ,AL050085 ,HMGN2 ,RPS6KA1 ,ARID1A ,PIGV ,ZDHHC18 ,SFN ,GPN2 ,GPATCH3 ,NR0B2 ,NUDC ,C1orf172 ,TRNP1 ,SLC9A1 ,TMEM222 ,SYTL1 ,MAP3K6 ,FCN3 ,CD164L2…	NCMAP,SYF2,ARID1A,EPB41,TMEM200B,PTPRU
1	span.3	loss	162039946	196070466	mcr.1	162039946	167370710	4	1	5.3	-0.5736	NOS1AP ,C1orf111 ,SH2D1B ,UHMK1 ,UAP1 ,DDR2 ,AF268386 ,HSD17B7 ,C1orf110 ,RGS4 ,NUF2 ,PBX1 ,AX748175 ,LMX1A ,RXRG ,LOC400794 ,LRRC52 ,MGST3 ,ALDH9A1 ,LOC440700 ,TMCO1 ,BC071770 ,UCK2 ,POGK ,TADA1 ,ILDR2 ,MAEL ,GPA33 ,DUSP27 ,POU2F1 ,C1orf226 ,FMO9P ,MIR4654 ,5S_rRNA ,MIR556 ,Metazoa_SRP ,RGS5 ,LOC100505795 ,TRNA_Pseudo ,FAM78B ,MIR921 ,RBSG4	DUSP27
1	span.3	loss	162039946	196070466	mcr.2	167370710	167489419	17,4	2	0.1	-0.5973	POU2F1 ,CD247
1	span.3	loss	162039946	196070466	mcr.3	167489419	170521152	14,17,4	3	3	-0.621	CREG1 ,RCSD1 ,MPZL1 ,ADCY10 ,MPC2 ,DCAF6 ,TIPRL ,SFT2D2 ,DQ576756 ,TBX19 ,XCL2 ,XCL1 ,DPT ,LINC00626 ,ATP1B1 ,NME7 ,BLZF1 ,CCDC181 ,SLC19A2 ,F5 ,SELP ,SELL ,SELE ,METTL18 ,C1orf112 ,SCYL3 ,KIFAP3 ,LOC284688 ,AK096329 ,GORAB ,GPR161 ,METTL11B ,ANKRD36BP1 ,TRNA_Pro ,MIR557 ,LOC100505918 ,Metazoa_SRP ,MIR3119-2	RCSD1
1	span.3	loss	162039946	196070466	mcr.4	170521152	173556879	14,4	2	3	-0.67485	GORAB ,PRRX1 ,FMO3 ,FMO6P ,FMO2 ,FMO1 ,FMO4 ,MYOC ,VAMP4 ,METTL13 ,DNM3 ,C1orf105 ,PIGC ,SUCO ,FASLG ,TNFSF18 ,TNFSF4 ,LOC100506023 ,PRDX6 ,SLC9C2 ,MROH9 ,TOP1P1 ,PRRC2C ,BC136808 ,MIR1295A ,Y_RNA ,7SK ,DNM3OS ,MIR3120 ,TRNA_Glu ,MIR1295B	FMO3,PRRC2C
1	span.3	loss	162039946	196070466	mcr.5	173556879	175299249	4	1	1.7	-0.5736	SLC9C2 ,ANKRD45 ,KLHL20 ,CENPL ,DARS2 ,GAS5 ,SNORD44 ,SNORD74 ,SERPINC1 ,RC3H1 ,RABGAP1L ,GPR52 ,CACYBP ,MRPS14 ,TNN ,KIAA0040 ,SNORD81 ,SNORD79 ,SNORD78 ,SNORD77 ,SNORD75 ,ZBTB37 ,TNR ,LOC730159 ,GAS5-AS1 ,DQ593451	TNN
1	span.3	loss	162039946	196070466	mcr.6	175299249	184332666	14,4	2	9	-0.72405	AK093214 ,RFWD2 ,SCARNA3 ,PAPPA2 ,ASTN1 ,FAM5B ,SEC16B ,RASAL2-AS1 ,RASAL2 ,TEX35 ,C1orf220 ,RALGPS2 ,ANGPTL1 ,FAM20B ,TOR3A ,ABL2 ,SOAT1 ,AXDND1 ,NPHS2 ,DQ571986 ,DQ595741 ,DQ601755 ,DQ592269 ,DQ577099 ,DQ578106 ,DQ576856 ,DQ590691 ,DQ576653 ,DQ594459 ,DQ591798 ,FAM163A ,TOR1AIP2 ,TOR1AIP1 ,CEP350 ,QSOX1 ,FLJ23867 ,LHX4 ,LOC100527964 ,ACBD6 ,BC036830 ,XPR1 ,KIAA1614 ,MR1 ,IER5 ,AF387615 ,ZNF648 …	PAPPA2
1	span.3	loss	162039946	196070466	mcr.7	184332666	185091213	4	1	0.8	-0.5736	C1orf21 ,AX747662 ,FAM129A ,RNF2 ,TRMT1L ,EDEM3
1	span.3	loss	162039946	196070466	mcr.8	185091213	185270146	14,4	2	0.2	-0.71205	TRMT1L ,SWT1 ,IVNS1ABP ,JA611272
1	span.3	loss	162039946	196070466	mcr.9	185270146	190067708	14,17,4	3	4.8	-0.5736	IVNS1ABP ,LOC100288079 ,AF508906 ,AF508907 ,HMCN1 ,PRG4 ,TPR ,OCLM ,PDC ,PTGS2 ,PLA2G4A ,C1orf99 ,FAM5C ,JA611272 ,MIR548F1 ,C1orf27	HMCN1,TPR
1	span.3	loss	162039946	196070466	mcr.10	190067708	193053753	14,17	2	3	-0.6601	FAM5C ,CR936711 ,RGS18 ,RGS21 ,RGS1 ,RGS13 ,RGS2 ,UCHL5 ,TROVE2 ,LOC440704 ,7SK ,SnoU109
1	span.3	loss	162039946	196070466	mcr.11	193053753	196070466	17	1	3	-0.4697	TROVE2 ,GLRX2 ,CDC73 ,B3GALT2 ,MIR1278
1	span.4	loss	196676656	198721513	mcr.1	196676656	198721513	14	1	2	-0.7545	CFH ,CFHR3 ,CFHR2 ,CFHR5 ,F13B ,ASPM ,ZBTB41 ,CRB1 ,C1orf53 ,LHX9 ,NEK7 ,ATP6V1G3 ,PTPRC ,DENND1B	PTPRC
1	span.5	loss	216251419	220957350	mcr.1	216251419	220957350	14	1	4.7	-0.8286	USH2A ,ESRRG ,GPATCH2 ,SPATA17 ,RRP15 ,TGFB2 ,LOC643723 ,LYPLAL1 ,SLC30A10 ,EPRS ,BPNT1 ,IARS2 ,AURKAPS1 ,MARK1 ,C1orf115 ,MARC2 ,MIR215 ,MIR194-1 ,RAB3GAP2 ,SNORA36B ,Mir_598 ,RNU5F-1 ,DM119532 ,LINC00210 ,LOC728463	LYPLAL1,EPRS,IARS2
2	span.1	gain	45565	20026211	mcr.1	45565	20026211	1	1	20	0.5514	SH3YL1 ,ACP1 ,FAM150B ,TMEM18 ,LOC339822 ,SNTG2 ,TPO ,PXDN ,MYT1L ,LOC730811 ,AK095310 ,TSSC1 ,TRAPPC12 ,ADI1 ,RNASEH1 ,LOC100506054 ,RPS7 ,BC113076 ,LOC100505964 ,LOC727982 ,SOX11 ,LOC150622 ,LINC00487 ,CMPK2 ,RSAD2 ,RNF144A-AS1 ,RNF144A ,LOC100506274 ,LINC00299 ,ID2 ,KIDINS220 ,MBOAT2 ,ASAP2 ,ITGB1BP1 ,CPSF3 ,IAH1 ,ADAM17 ,YWHAQ ,TAF1B ,GRHL1 ,BC051708 ,KLF11 ,CYS1 ,ODC1 ,NOL10 ,ATP6V1C2 ,PDIA6…	MYT1L,SOX11,KCNF1,MYCN
2	span.2	gain	23985288	62991440	mcr.1	23985288	62991440	13	1	39	0.2646	ATAD2B ,UBXN2A ,MFSD2B ,C2orf44 ,FKBP1B ,SF3B14 ,TP53I3 ,PFN4 ,FAM228A ,ITSN2 ,NCOA1 ,PTRHD1 ,CENPO ,ADCY3 ,DNAJC27 ,DNAJC27-AS1 ,POMC ,DNMT3A ,DTNB ,ASXL2 ,KIF3C ,RAB10 ,GAREML ,HADHA ,HADHB ,GPR113 ,DRC1 ,OTOF ,CIB4 ,KCNK3 ,AX746487 ,SLC35F6 ,CENPA ,DPYSL5 ,MAPRE3 ,AK125769 ,TMEM214 ,AGBL5 ,OST4 ,EMILIN1 ,KHK ,CGREF1 ,ABHD1 ,PREB ,C2orf53 ,SLC5A6 ,ATRAID ,CAD ,SLC30A3 ,DNAJC5G ,TRIM54 ,UCN ,MPV…	NCOA1,DRC1,SLC35F6,EMILIN1,SLC5A6,CAD,SLC30A3,C2orf16,SLC8A1,KCNG3,MSH6,LHCGR,SPTBN1,EML6,BIRC6,NLRC4,LTBP1,NRXN1
2	span.3	gain	82673825	243062095	mcr.1	82673825	89292042	13	1	6.6	0.2583	SUCLG1 ,TMSB10 ,KCMF1 ,TCF7L1 ,RETSAT ,SH2D6 ,MAT2A ,GGCX ,VAMP8 ,VAMP5 ,RNF181 ,TMEM150A ,C2orf68 ,USP39 ,SFTPB ,GNLY ,ATOH8 ,ST3GAL5 ,BC036617 ,POLR1A ,PTCD3 ,IMMT ,MRPL35 ,REEP1 ,BC066991 ,RMND5A ,CD8A ,CD8B ,PLGLB2 ,LOC285074 ,DQ576039 ,LINC00152 ,KRCC1 ,SMYD1 ,FABP1 ,TEX37 ,EIF2AK3 ,BC046476 ,RPIA ,FUNDC2P2 ,DNAH6 ,CAPG ,SNORD94 ,ANAPC1P1 ,RGPD1 ,ANKRD36BP2 ,TRABD2A ,ELMOD3 ,LOC90784 ,KDM3A …	DNAH6
2	span.3	gain	82673825	243062095	mcr.2	89292042	91795635	13,15	2	2.5	0.30835	IGVK-A2 ,DQ576041 ,DQ571479 ,DQ576039 ,abParts ,IGL@ ,IGKV3-11
2	span.3	gain	82673825	243062095	mcr.3	91795635	212522477	13	1	120.7	0.2583	LOC654342 ,DQ579969 ,TEKT4 ,MAL ,MRPS5 ,ZNF514 ,ZNF2 ,PROM2 ,KCNIP3 ,FAHD2A ,AX747836 ,AK055967 ,TRIM43 ,BC016831 ,AL832439 ,ANKRD36C ,GPAT2 ,DUSP2 ,STARD7 ,LOC285033 ,TMEM127 ,CIAO1 ,SNRNP200 ,NCAPH ,ARID5A ,KANSL3 ,LMAN2L ,CNNM4 ,CNNM3 ,ANKRD23 ,ANKRD39 ,SEMA4C ,FAM178B ,FAHD2B ,LOC100506123 ,COX5B ,ACTR1B ,LOC728537 ,ZAP70 ,TMEM131 ,VWA3B ,CNGA3 ,INPP4A ,COA5 ,UNC50 ,MGAT4A ,KIAA1211L ,TSGA10 …	GPAT2,AFF3,SLC9A4,MFSD9,SLC5A7,EDAR,MERTK,PSD4,INHBB,CLASP1,IWS1,WDR33,AMMECR1L,NCKAP5,LRP1B,MBD5,TNFAIP6,RPRM,UPP2,BAZ2B,MARCH7,KCNH7,FIGN,COBLL1,SCN2A,OSBPL6,CCDC141,CERKL,FSIP2,TFPI,STAT4,DNAH7,PGAP1,BOLL,SATB2,ALS2CR11,ALS2,FZD7,INO80D,ADAM23,ERBB4,FER1L5,GTDC1,CALCRL,GULP1,SULT1C3,EPC2,KIF5C,SCN1A
2	span.3	gain	82673825	243062095	mcr.4	212522477	214012531	13,24	2	1.5	0.4322	ERBB4 ,IKZF2 ,MIR548F2 ,MIR4776-1	ERBB4
2	span.3	gain	82673825	243062095	mcr.5	214012531	243062095	13	1	29	0.2583	IKZF2 ,SPAG16 ,VWC2L ,BARD1 ,ABCA12 ,ATIC ,FN1 ,LINC00607 ,MREG ,PECR ,TMEM169 ,XRCC5 ,AX747067 ,MARCH4 ,SMARCAL1 ,RPL37A ,IGFBP5 ,TNP1 ,BC031974 ,hCG_1816075 ,DIRC3 ,TNS1 ,CXCR2P1 ,CXCR2 ,CXCR1 ,ARPC2 ,AAMP ,PNKD ,TMBIM1 ,C2orf62 ,BC038211 ,SLC11A1 ,VIL1 ,ZNF142 ,BCS1L ,RNF25 ,STK36 ,TTLL4 ,CYP27A1 ,AX748340 ,PRKAG3 ,WNT6 ,WNT10A ,BC038542 ,CDK5R2 ,LINC00608 ,FEV ,CRYBA2 ,CCDC108 ,IHH ,NHEJ1 ,CN…	SPAG16,FN1,TNS1,ABCB6,TUBA4A,ASIC4,SLC4A3,AGFG1,DNER,SP100,NGEF,DGKD,SH3BP4,ESPNL,SNED1,PDCD1
2	span.1	loss	1263076	4135971	mcr.1	1263076	4135971	13	1	2.9	-0.5573	SNTG2 ,TPO ,PXDN ,MYT1L ,LOC730811 ,AK095310 ,TSSC1 ,TRAPPC12 ,ADI1 ,RNASEH1 ,LOC100506054 ,RPS7 ,BC113076 ,LOC100505964 ,ALLC ,COLEC11	MYT1L
2	span.2	loss	63086169	64323609	mcr.1	63086169	64323609	13	1	1.2	-0.532	EHBP1 ,LOC100132215 ,OTX1 ,WDPCP ,UGP2 ,VPS54 ,PELI1 ,MDH1 ,DBIL5P2
2	span.3	loss	115822329	121254873	mcr.1	115822329	121254873	1	1	5.4	-0.7218	LOC389023 ,DPP10 ,DDX18 ,CCDC93 ,INSIG2 ,EN1 ,MARCO ,C1QL2 ,STEAP3 ,C2orf76 ,TMEM37 ,SCTR ,TMEM177 ,PTPN4 ,EPB41L5 ,TMEM185B ,RALB ,INHBB ,LOC84931 ,DQ571524 ,TRNA_Pseudo ,TRNA_Gln ,U7 ,Mir_544 ,Mir_684 ,DBI ,PCDP1	INHBB
2	span.4	loss	122644478	125669024	mcr.1	122644478	125669024	1	1	3	-0.7316	AX747402 ,CNTNAP5 ,7SK
2	span.5	loss	145274670	148975244	mcr.1	145274670	148975244	20	1	3.7	-0.5756	ZEB2 ,U80770 ,PABPC1P2 ,ACVR2A ,ORC4 ,MBD5 ,ZEB2_AS1_1 ,ZEB2_AS1_3 ,ZEB2_AS1_4 ,VIS1 ,5S_rRNA ,U6 ,ZEB2-AS1 ,TEX41	MBD5
2	span.6	loss	185731142	192701329	mcr.1	185731142	192701329	1	1	7	-0.6665	ZNF804A ,BC039382 ,FSIP2 ,ZC3H15 ,ITGAV ,FAM171B ,ZSWIM2 ,TFPI ,DIRC1 ,COL3A1 ,COL5A2 ,WDR75 ,SLC40A1 ,ASNSD1 ,ANKAR ,OSGEPL1 ,ORMDL1 ,PMS1 ,MSTN ,C2orf88 ,HIBCH ,MFSD6 ,NAB1 ,GLS ,STAT1 ,STAT4 ,NABP1 ,SDPR ,CALCRL ,GULP1 ,INPP1 ,MYO1B ,TMEM194B ,DD413621 ,MIR561 ,MIR1245A ,MIR1245B ,MIR3606 ,MIR3129 ,7SK ,Y_RNA ,OSGEPL1-AS1	FSIP2,TFPI,STAT4,CALCRL,GULP1
2	span.7	loss	207424654	212812249	mcr.1	207424654	212812249	1	1	5.4	-0.6302	ADAM23 ,DYTN ,MDH1B ,FASTKD2 ,CPO ,BC038530 ,CREB1 ,CCNYL1 ,FZD5 ,PLEKHM3 ,CRYGD ,CRYGC ,CRYGB ,C2orf80 ,IDH1 ,PIKFYVE ,PTH2R ,MAP2 ,RPE ,KANSL1L ,AK093026 ,ACADL ,BC130595 ,MYL1 ,CPS1 ,CPS1-IT1 ,ERBB4 ,LOC200726 ,METTL21A ,KLF7 ,MIR2355 ,UNC80 ,LANCL1 ,MIR3130-2 ,Y_RNA ,Mir_548 ,LOC100507443 ,JA429503 ,5S_rRNA ,IDH1-AS1	ADAM23,ERBB4
2	span.8	loss	212989544	216002716	mcr.1	212989544	2.14178e+08	2	1	1.2	-0.5547	ERBB4 ,IKZF2 ,SPAG16 ,MIR548F2 ,MIR4776-1 ,LOC100130451	ERBB4,SPAG16
2	span.8	loss	212989544	216002716	mcr.2	2.14178e+08	214878709	1,2	2	0.7	-0.60875	SPAG16	SPAG16
2	span.8	loss	212989544	216002716	mcr.3	214878709	216002716	1	1	1.1	-0.6628	SPAG16 ,VWC2L ,BARD1 ,ABCA12 ,VWC2L-IT1	SPAG16
2	span.9	loss	236055806	237489546	mcr.1	236055806	237489546	1	1	1.4	-0.7444	AGAP1 ,AK000798 ,GBX2 ,IQCA1 ,CXCR7 ,ASB18 ,DQ587855 ,U7
3	span.1	gain	239447	13669329	mcr.1	239447	13669329	4	1	13.4	0.4425	CHL1 ,BC065754 ,AK126307 ,CNTN6 ,CNTN4 ,TRNT1 ,CRBN ,LRRN1 ,BC141932 ,SUMF1 ,ITPR1 ,EGOT ,BHLHE40 ,ARL8B ,EDEM1 ,AF279782 ,GRM7 ,AK124857 ,LMCD1 ,CAV3 ,OXTR ,RAD18 ,SRGAP3 ,BC041457 ,THUMPD3 ,SETD5-AS1 ,SETD5 ,LHFPL4 ,MTMR14 ,CPNE9 ,BRPF1 ,OGG1 ,CAMK1 ,AX748417 ,TTLL3 ,JAGN1 ,IL17RE ,IL17RC ,CRELD1 ,PRRT3 ,EMC3 ,AX747493 ,LOC401052 ,FANCD2 ,FANCD2OS ,BRK1 ,VHL ,IRAK2 ,TATDN2 ,SEC13 ,ATP2B2 ,LINC0…	CHL1,CNTN4,BHLHE40,IL17RC,EMC3,FANCD2,TATDN2,SLC6A1
3	span.2	gain	16336616	17549942	mcr.1	16336616	17549942	25	1	1.2	0.399	OXNAD1 ,RFTN1 ,BC034913 ,DAZL ,TBC1D5 ,PLCL2
3	span.3	gain	67054004	197783385	mcr.1	67054004	95373888	13	1	28.3	0.2956	KBTBD8 ,SUCLG2 ,AL832184 ,FAM19A1 ,AX747367 ,EOGT ,TMF1 ,UBA3 ,ARL6IP5 ,LMOD3 ,FRMD4B ,MITF ,BC015590 ,FOXP1 ,BC040624 ,AK025793 ,EIF4E3 ,PROK2 ,AK097190 ,LINC00870 ,RYBP ,SHQ1 ,GXYLT2 ,PPP4R2 ,EBLN2 ,PDZRN3 ,CNTN3 ,DQ584669 ,FAM86DP ,FLJ20518 ,LOC401074 ,ROBO2 ,ROBO1 ,BC031255 ,LOC440970 ,CADM2 ,VGLL3 ,BC050344 ,CHMP2B ,HTR1F ,CGGBP1 ,ZNF654 ,C3orf38 ,EPHA3 ,PROS1 ,ARL13B ,STX19 ,DHFRL1 ,NSUN3 ,…	CNTN3,ROBO2,GPR27
3	span.3	gain	67054004	197783385	mcr.2	95373888	96962804	13,4	2	1.6	0.36605	LOC100287639 ,EPHA6 ,Mir_548
3	span.3	gain	67054004	197783385	mcr.3	96962804	102459914	13,24,4	3	5.5	0.4365	ARL6 ,MINA ,OR5H14 ,OR5H6 ,OR5H2 ,OR5K1 ,CLDND1 ,CPOX ,DCBLD2 ,COL8A1 ,CMSS1 ,FILIP1L ,AF090939 ,TMEM30C ,TBC1D23 ,NIT2 ,TOMM70A ,LNP1 ,TMEM45A ,GPR128 ,TFG ,ABI3BP ,IMPG2 ,SENP7 ,FAM172BP ,TRMT10C ,PCNP ,ZBTB11 ,ZBTB11-AS1 ,RPL24 ,PDCL3P4 ,CEP97 ,NXPE3 ,NFKBIZ ,LOC152225 ,ZPLD1 ,EPHA6 ,ST3GAL6 ,OR5AC2 ,OR5H1 ,OR5H15 ,OR5K4 ,OR5K3 ,OR5K2 ,GPR15 ,CRYBG3 ,GABRR3 ,MIR548G ,MIR3921 ,U6 ,ST3GAL6-AS1
3	span.3	gain	67054004	197783385	mcr.4	102459914	1.05239e+08	13,24	2	2.8	0.52525	BC070396 ,ALCAM ,DD413615 ,TRNA_Pseudo ,MIR548A3
3	span.3	gain	67054004	197783385	mcr.5	1.05239e+08	197783385	13	1	92.5	0.2956	ALCAM ,CBLB ,LINC00882 ,LINC00883 ,AX747913 ,CCDC54 ,BC042024 ,LINC00635 ,LINC00636 ,CD47 ,IFT57 ,HHLA2 ,MYH15 ,KIAA1524 ,DZIP3 ,RETNLB ,TRAT1 ,GUCA1C ,MORC1 ,FLJ22763 ,LINC00488 ,DPPA2 ,DPPA4 ,FLJ25363 ,LOC151760 ,PVRL3 ,CD96 ,ZBED2 ,PLCXD2 ,PHLDB2 ,ABHD10 ,TAGLN3 ,SLC9C1 ,BC041484 ,CD200 ,BTLA ,ATG3 ,SLC35A5 ,CCDC80 ,CD200R1L ,CD200R1 ,GTPBP8 ,C3orf17 ,BOC ,WDR52 ,SPICE1 ,SIDT1 ,KIAA2018 ,NAA50…	MYH15,ATG3,BOC,LSAMP,ARHGAP31,POLQ,CASR,PLXND1,ASTE1,SLCO2A1,ESYT3,RBP1,RASA2,SLITRK3,LAMP3,VPS8,MASP1,GOLGB1,COL6A6,CCDC39,EIF4G1,PIK3CB,ZIC4,SEMA5B,ALDH1L1
3	span.1	loss	4110122	8675487	mcr.1	4110122	8675487	1	1	4.6	-0.7075	SUMF1 ,ITPR1 ,EGOT ,BHLHE40 ,ARL8B ,EDEM1 ,AF279782 ,GRM7 ,AK124857 ,LMCD1 ,BHLHE40-AS1 ,LINC00312 ,SETMAR ,SSUH2 ,MIR4790 ,Metazoa_SRP ,LMCD1-AS1 ,U4atac	BHLHE40
3	span.2	loss	12112175	12957293	mcr.1	12112175	12957293	1	1	0.8	-0.7236	SYN2 ,TIMP4 ,PPARG ,TSEN2 ,MKRN2 ,RAF1 ,TMEM40 ,CAND2 ,RPL32 ,DQ577646 ,DQ583118 ,DQ579436 ,DQ587889 ,IQSEC1 ,C3orf83 ,DQ575652 ,DQ574002 ,DQ575653 ,DQ587809 ,DQ581328
3	span.3	loss	14513782	164058943	mcr.1	14513782	23258738	4	1	8.7	-0.5631	CCDC174 ,C3orf20 ,FGD5 ,FGD5-AS1 ,NR2C2 ,MRPS25 ,ZFYVE20 ,CAPN7 ,SH3BP5-AS1 ,SH3BP5 ,METTL6 ,EAF1 ,COLQ ,HACL1 ,BTD ,ANKRD28 ,BC041363 ,GALNT15 ,DPH3 ,OXNAD1 ,RFTN1 ,BC034913 ,DAZL ,TBC1D5 ,LOC339862 ,SATB1 ,KCNH8 ,EFHB ,RAB5A ,KAT2B ,SGOL1 ,VENTXP7 ,ZNF385D ,UBE2E2 ,SLC6A6 ,COL6A4P1 ,PLCL2 ,GRIP2 ,MIR4270 ,MIR563 ,DQ592427 ,DQ582763 ,TRNA_Pseudo ,U6 ,MIR4791 ,PP2D1 ,SGOL1-AS1	FGD5,COLQ,HACL1
3	span.3	loss	14513782	164058943	mcr.2	23258738	24188101	24,4	2	0.9	-0.587	UBE2E2 ,UBE2E1 ,NKIRAS1 ,RPL15 ,NR1D2 ,LINC00691 ,THRB ,MIR548AC
3	span.3	loss	14513782	164058943	mcr.3	24188101	30713122	1,24,4	3	6.5	-0.6109	THRB ,AK131021 ,RARB ,TOP2B ,NGLY1 ,OXSM ,LINC00692 ,LRRC3B ,NEK10 ,SLC4A7 ,EOMES ,BC037254 ,CMC1 ,AZI2 ,ZCWPW2 ,AX746710 ,RBMS3 ,TGFBR2 ,MIR4792 ,5S_rRNA ,TRNA ,JB175177 ,LINC00693 ,Mir_544 ,THRB-AS1
3	span.3	loss	14513782	164058943	mcr.4	30713122	33759317	24,4	2	3	-0.587	TGFBR2 ,GADL1 ,GPD1L ,CMTM8 ,CMTM7 ,CMTM6 ,DYNC1LI1 ,TRIM71 ,CCR4 ,GLB1 ,TMPPE ,CRTAP ,SUSD5 ,FBXL2 ,UBP1 ,STT3B ,ZNF860 ,CNOT10 ,OSBPL10 ,5S_rRNA ,CLASP2 ,OSBPL10-AS1 ,EF565122	TRIM71,ZNF860
3	span.3	loss	14513782	164058943	mcr.5	33759317	36779216	24	1	3	-0.6109	PDCD6IP ,STAC ,DCLK3 ,ARPP21 ,MIR128-2 ,CLASP2	ARPP21
3	span.3	loss	14513782	164058943	mcr.6	36779216	37695355	1,24	2	0.9	-1.50655	DCLK3 ,TRANK1 ,EPM2AIP1 ,MLH1 ,LRRFIP2 ,GOLGA4 ,C3orf35 ,ITGA9 ,U6	ITGA9
3	span.3	loss	14513782	164058943	mcr.7	37695355	38051857	1,24,4	3	0.4	-0.6821	ITGA9 ,BC040563 ,CTDSPL ,VILL ,PLCD1 ,MIR26A1 ,DM119520	ITGA9
3	span.3	loss	14513782	164058943	mcr.8	38051857	38167284	24,4	2	0.1	-0.6465	PLCD1 ,DLEC1 ,ACAA1
3	span.3	loss	14513782	164058943	mcr.9	38167284	45877163	1,24,4	3	7.7	-0.6821	ACAA1 ,MYD88 ,OXSR1 ,SLC22A13 ,SLC22A14 ,XYLB ,ACVR2B-AS1 ,ACVR2B ,EXOG ,SCN10A ,WDR48 ,GORASP1 ,TTC21A ,CSRNP1 ,XIRP1 ,SLC25A38 ,RPSA ,SNORA6 ,MOBP ,MYRIP ,EIF1B-AS1 ,EIF1B ,ENTPD3 ,ENTPD3-AS1 ,BC035465 ,RPL14 ,ZNF620 ,ZNF621 ,CTNNB1 ,ULK4 ,TRAK1 ,LYZL4 ,VIPR1 ,SEC22C ,SS18L2 ,NKTR ,ZBTB47 ,KLHL40 ,HHATL ,CCDC13 ,CCBP2 ,CYP8B1 ,ZNF662 ,KRBOX1 ,FAM198A ,GTDC2 ,SNRK ,ANO10 ,ABHD5 ,DQ592230 ,TOPAZ1…	SCN10A,NKTR,ANO10,TMEM158,SCN5A
3	span.3	loss	14513782	164058943	mcr.10	45877163	46488739	1,4	2	0.6	-0.6929	LZTFL1 ,CCR9 ,FYCO1 ,CXCR6 ,AX747832 ,XCR1 ,CCR1 ,CCR3 ,CCR2 ,CCR5 ,CCRL2 ,LTF
3	span.3	loss	14513782	164058943	mcr.11	46488739	47305283	12,1,4	3	0.8	-0.7037	LTF ,RTP3 ,LOC100132146 ,ALS2CL ,PRSS50 ,MYL3 ,CCDC12 ,NBEAL2 ,SETD2 ,KIF9-AS1 ,KIF9 ,LRRC2 ,TMIE ,PRSS45 ,PRSS42 ,NRADDP ,TDGF1 ,PRSS46 ,PTH1R ,LRRC2-AS1	SETD2
3	span.3	loss	14513782	164058943	mcr.12	47305283	49457739	12,1,24,4	4	2.2	-0.69855	KIF9 ,KLHL18 ,PTPN23 ,SCAP ,BC067356 ,ELP6 ,CSPG5 ,SMARCC1 ,DHX30 ,MAP4 ,CDC25A ,CAMP ,ZNF589 ,NME6 ,SPINK8 ,PLXNB1 ,CCDC51 ,TMA7 ,ATRIP ,SHISA5 ,PFKFB4 ,UCN2 ,COL7A1 ,UQCRC1 ,CELSR3 ,NCKIPSD ,IP6K2 ,PRKAR2A ,AK127190 ,SLC25A20 ,ARIH2 ,P4HTM ,WDR6 ,DALRD3 ,MIR191 ,NDUFAF3 ,IMPDH2 ,QRICH1 ,QARS ,LAMB2 ,CCDC71 ,KLHDC8B ,C3orf62 ,USP4 ,RHOA ,TCTA ,AMT ,FBXW12 ,TREX1 ,ARIH2OS ,LAMB2P1 ,TMEM89 ,MIR425…
3	span.3	loss	14513782	164058943	mcr.13	49457739	49950700	1,24,4	3	0.5	-0.6934	AMT ,NICN1 ,BSN-AS2 ,BSN ,APEH ,MST1 ,RNF123 ,AMIGO3 ,GMPPB ,IP6K1 ,FAM212A ,UBA7 ,TRAIP ,CAMKV ,MST1R ,MON1A ,CDHR4 ,DAG1	BSN,AMIGO3,CDHR4
3	span.3	loss	14513782	164058943	mcr.14	49950700	53785871	1,4	2	3.8	-0.6929	MON1A ,RBM6 ,RBM5 ,AK125500 ,SEMA3F ,GNAT1 ,SLC38A3 ,GNAI2 ,BC033528 ,SEMA3B ,LSMEM2 ,HYAL1 ,HYAL2 ,TUSC2 ,RASSF1 ,ZMYND10 ,NPRL2 ,CYB561D2 ,TMEM115 ,CACNA2D2 ,HEMK1 ,CISH ,MAPKAPK3 ,MANF ,RBM15B ,VPRBP ,TEX264 ,IQCF2 ,IQCF1 ,RRP9 ,PARP3 ,GPR62 ,PCBP4 ,ABHD14A ,ACY1 ,RPL29 ,DUSP7 ,POC1A ,ALAS1 ,TLR9 ,BC039681 ,WDR82 ,GLYCTK ,BAP1 ,PHF7 ,SEMA3G ,TNNC1 ,NISCH ,STAB1 ,NT5DC2 ,SMIM4 ,PBRM1 ,GNL3 ,SNO…	GNAI2,RBM15B,GLYCTK,DOCK3
3	span.3	loss	14513782	164058943	mcr.15	53785871	54603822	12,1,4	3	0.8	-0.6821	CACNA1D ,CHDH ,IL17RB ,ACTR8 ,CACNA2D3 ,SELK ,7SK
3	span.3	loss	14513782	164058943	mcr.16	54603822	56019958	12,1	2	1.4	-0.55065	CACNA2D3 ,ESRG ,CACNA2D3-AS1 ,LRTM1 ,ERC2 ,ERC2-IT1 ,WNT5A ,MIR3938	WNT5A
3	span.3	loss	14513782	164058943	mcr.17	56019958	57570248	1	1	1.6	-0.7037	ERC2 ,CCDC66 ,FAM208A ,ARHGEF3 ,SPATA12 ,IL17RD ,HESX1 ,APPL1 ,DNAH12 ,PDE12 ,ARF4 ,5S_rRNA ,ASB14 ,ARHGEF3-AS1	CCDC66
3	span.3	loss	14513782	164058943	mcr.18	57570248	64132583	1,4	2	6.6	-0.61475	ARF4 ,DENND6A ,SLMAP ,BC041347 ,DNASE1L3 ,ABHD6 ,RPP14 ,PXK ,PDHB ,KCTD6 ,ACOX2 ,FAM107A ,FAM3D ,C3orf67 ,AK090895 ,FHIT ,NPCR ,PTPRG ,C3orf14 ,FEZF2 ,CADPS ,LINC00698 ,SYNPR ,SNTN ,C3orf49 ,THOC7 ,PSMD6-AS2 ,PSMD6 ,PRICKLE2 ,FLNB ,PTPRG-AS1 ,U3 ,5S_rRNA ,Metazoa_SRP ,ATXN7 ,LOC100287879 ,SYNPR-AS1 ,PRICKLE2-AS1 ,PRICKLE2-AS2
3	span.3	loss	14513782	164058943	mcr.19	64132583	66867746	13,1,4	3	2.7	-0.5258	PRICKLE2 ,ADAMTS9 ,AK125532 ,ADAMTS9-AS2 ,MAGI1 ,LRIG1 ,SLC25A26 ,BC071789 ,MIR548A2 ,PRICKLE2-AS3 ,MAGI1-AS1	MAGI1
3	span.3	loss	14513782	164058943	mcr.20	66867746	77089979	1,4	2	10.2	-0.61475	KBTBD8 ,SUCLG2 ,AL832184 ,FAM19A1 ,AX747367 ,EOGT ,TMF1 ,UBA3 ,ARL6IP5 ,LMOD3 ,FRMD4B ,MITF ,BC015590 ,FOXP1 ,BC040624 ,AK025793 ,EIF4E3 ,PROK2 ,AK097190 ,LINC00870 ,RYBP ,SHQ1 ,GXYLT2 ,PPP4R2 ,EBLN2 ,PDZRN3 ,CNTN3 ,DQ584669 ,FAM86DP ,FLJ20518 ,LOC401074 ,ROBO2 ,GPR27 ,ZNF717 ,MIR4272 ,Mir_548 ,FAM19A4 ,5S_rRNA ,MIR3136 ,Metazoa_SRP ,MIR1284 ,MIR1324 ,MIR4273 ,MIR4444-1	CNTN3,ROBO2,GPR27
3	span.3	loss	14513782	164058943	mcr.21	77089979	86114820	1,24,4	3	9	-0.5652	ROBO2 ,ROBO1 ,BC031255 ,LOC440970 ,CADM2 ,U6 ,GBE1 ,U2 ,MIR5688 ,CADM2-AS2	ROBO2
3	span.3	loss	14513782	164058943	mcr.22	86114820	95061943	1,4	2	8.9	-0.61475	CADM2 ,VGLL3 ,BC050344 ,CHMP2B ,HTR1F ,CGGBP1 ,ZNF654 ,C3orf38 ,EPHA3 ,PROS1 ,ARL13B ,STX19 ,DHFRL1 ,NSUN3 ,LINC00879 ,POU1F1 ,MIR4795 ,U6atac ,Mir_548 ,U3 ,U6 ,U7
3	span.3	loss	14513782	164058943	mcr.23	95061943	103258189	1	1	8.2	-0.7037	LOC100287639 ,ARL6 ,MINA ,OR5H14 ,OR5H6 ,OR5H2 ,OR5K1 ,CLDND1 ,CPOX ,DCBLD2 ,COL8A1 ,CMSS1 ,FILIP1L ,AF090939 ,TMEM30C ,TBC1D23 ,NIT2 ,TOMM70A ,LNP1 ,TMEM45A ,GPR128 ,TFG ,ABI3BP ,IMPG2 ,SENP7 ,FAM172BP ,TRMT10C ,PCNP ,ZBTB11 ,ZBTB11-AS1 ,RPL24 ,PDCL3P4 ,CEP97 ,NXPE3 ,NFKBIZ ,LOC152225 ,ZPLD1 ,EPHA6 ,ST3GAL6 ,OR5AC2 ,OR5H1 ,OR5H15 ,OR5K4 ,OR5K3 ,OR5K2 ,GPR15 ,Mir_548 ,CRYBG3 ,GABRR3 ,MIR548G ,MIR…
3	span.3	loss	14513782	164058943	mcr.24	103258189	120628457	1,4	2	17.4	-0.608	BC070396 ,ALCAM ,CBLB ,LINC00882 ,LINC00883 ,AX747913 ,CCDC54 ,BC042024 ,LINC00635 ,LINC00636 ,CD47 ,IFT57 ,HHLA2 ,MYH15 ,KIAA1524 ,DZIP3 ,RETNLB ,TRAT1 ,GUCA1C ,MORC1 ,FLJ22763 ,LINC00488 ,DPPA2 ,DPPA4 ,FLJ25363 ,LOC151760 ,PVRL3 ,CD96 ,ZBED2 ,PLCXD2 ,PHLDB2 ,ABHD10 ,TAGLN3 ,SLC9C1 ,BC041484 ,CD200 ,BTLA ,ATG3 ,SLC35A5 ,CCDC80 ,CD200R1L ,CD200R1 ,GTPBP8 ,C3orf17 ,BOC ,WDR52 ,SPICE1 ,SIDT1 ,KIAA2…	MYH15,ATG3,BOC,LSAMP,ARHGAP31
3	span.3	loss	14513782	164058943	mcr.25	120628457	121206013	1	1	0.6	-0.7037	STXBP5L ,POLQ	POLQ
3	span.3	loss	14513782	164058943	mcr.26	121206013	138544081	1,4	2	17.3	-0.65025	POLQ ,ARGFX ,FBXO40 ,HCLS1 ,EAF2 ,SLC15A2 ,ILDR1 ,CD86 ,CASR ,CSTA ,CCDC58 ,FAM162A ,WDR5B ,KPNA1 ,PARP9 ,DTX3L ,PARP15 ,PARP14 ,HSPBAP1 ,DIRC2 ,BC042374 ,PDIA5 ,SEC22A ,ADCY5 ,PTPLB ,MYLK-AS1 ,MYLK ,ROPN1 ,KALRN ,UMPS ,ITGB5 ,MUC13 ,HEG1 ,SLC12A8 ,ZNF148 ,SNX4 ,OSBPL11 ,FAM86JP ,ALG1L ,ROPN1B ,SLC41A3 ,ALDH1L1-AS2 ,BC033989 ,CCDC37 ,ZXDC ,UNQ2790 ,CHST13 ,C3orf22 ,TXNRD3NB ,TXNRD3 ,NUP210P1 ,CHC…	POLQ,CASR,PLXND1,ASTE1,SLCO2A1,ESYT3,GOLGB1,COL6A6,PIK3CB,SEMA5B,ALDH1L1
3	span.3	loss	14513782	164058943	mcr.27	138544081	140685700	12,1,4	3	2.1	-0.7037	AK128202 ,FOXL2 ,C3orf72 ,PRR23B ,BPESC1 ,MRPS22 ,COPB2 ,RBP2 ,RBP1 ,NMNAT3 ,CLSTN2 ,TRIM42 ,SLC25A36 ,AK304483 ,PRR23A ,PRR23C ,PISRT1 ,Metazoa_SRP	RBP1
3	span.3	loss	14513782	164058943	mcr.28	140685700	141762602	12,1,2,4	4	1.1	-0.7798	SLC25A36 ,SPSB4 ,ACPL2 ,ZBTB38 ,RASA2 ,RNF7 ,ATP1B3 ,AX748420 ,TFDP2 ,GRK7	RASA2
3	span.3	loss	14513782	164058943	mcr.29	141762602	142557829	1,2,4	3	0.8	-0.7037	TFDP2 ,GK5 ,XRN1 ,ATR ,PLS1 ,TRPC1 ,PCOLCE2 ,5S_rRNA
3	span.3	loss	14513782	164058943	mcr.30	142557829	149193478	1,4	2	6.6	-0.65025	PCOLCE2 ,LOC100507389 ,PAQR9 ,U2SURP ,CHST2 ,SLC9A9 ,C3orf58 ,PLOD2 ,PLSCR4 ,PLSCR2 ,PLSCR1 ,ZIC1 ,AK098763 ,AGTR1 ,CPB1 ,CPA3 ,GYG1 ,HLTF ,HPS3 ,CP ,TM4SF1 ,TM4SF4 ,PLSCR5 ,ZIC4 ,LOC100289361 ,Mir_544 ,5S_rRNA ,7SK ,TRNA_Leu ,TRNA_His ,TM4SF18 ,SLC9A9-AS1 ,HLTF-AS1	ZIC4
3	span.3	loss	14513782	164058943	mcr.31	149193478	154866410	1,2,4	3	5.7	-0.7037	TM4SF4 ,WWTR1-AS1 ,COMMD2 ,ANKUB1 ,RNF13 ,PFN2 ,TSC22D2 ,SERP1 ,EIF2A ,BC039424 ,FAM194A ,SIAH2 ,CLRN1-AS1 ,MED12L ,GPR171 ,P2RY14 ,GPR87 ,P2RY13 ,P2RY12 ,AADACL2 ,LOC201651 ,AADAC ,SUCNR1 ,MBNL1 ,P2RY1 ,RAP2B ,AK092619 ,C3orf79 ,ARHGEF26-AS1 ,DHX36 ,GPR149 ,MME ,AK309441 ,TMEM14E ,IGSF10 ,MBNL1-AS1 ,WWTR1 ,U6 ,LOC646903 ,SELT ,CLRN1 ,5S_rRNA ,MIR548H2 ,ARHGEF26 ,MIR5186
3	span.3	loss	14513782	164058943	mcr.32	154866410	158308933	2,4	2	3.4	-0.6864	MME ,BC037382 ,LOC100507537 ,C3orf33 ,SLC33A1 ,GMPS ,KCNAB1 ,SSR3 ,LINC00886 ,PA2G4P4 ,LINC00880 ,CCNL1 ,VEPH1 ,PTX3 ,C3orf55 ,SHOX2 ,RSRC1 ,AK097794 ,MLF1 ,TIPARP-AS1 ,PLCH1 ,TIPARP ,LEKR1 ,LINC00881 ,Mir_584 ,7SK ,KCNAB1-AS2 ,KCNAB1-AS1
3	span.3	loss	14513782	164058943	mcr.33	158308933	164058943	4	1	5.8	-0.5968	MLF1 ,GFM1 ,LXN ,RARRES1 ,AY070437 ,MFSD1 ,IQCJ-SCHIP1 ,AK097161 ,IL12A ,SMC4 ,MIR16-2 ,TRIM59 ,KPNA4 ,SCARNA7 ,BC125159 ,ARL14 ,PPM1L ,AK055323 ,B3GALNT1 ,NMD3 ,SPTSSB ,BC073807 ,CT64 ,MIR15B ,OTOL1 ,MIR3919 ,U2 ,C3orf80 ,IFT80 ,DM119508 ,U7 ,Mir_562 ,LOC101243545
3	span.4	loss	167277716	197682625	mcr.1	167277716	175785961	4	1	8.5	-0.5717	WDR49 ,PDCD10 ,SERPINI1 ,LOC646168 ,GOLIM4 ,EGFEM1P ,TERC ,ACTRT3 ,LRRC34 ,LRRIQ4 ,LRRC31 ,SAMD7 ,SEC62 ,GPR160 ,PHC3 ,AY940074 ,PRKCI ,SKIL ,CLDN11 ,SLC7A14 ,RPL22L1 ,EIF5A2 ,SLC2A2 ,TNIK ,PLD1 ,TMEM212 ,FNDC3B ,GHSR ,TNFSF10 ,AK127557 ,ECT2 ,SPATA16 ,NLGN1 ,NAALADL2 ,MYNN ,MECOM ,LOC100128164 ,NCEH1 ,MIR551B ,DD413694 ,TRNA_Val ,JA611273 ,U1 ,MIR569 ,Y_RNA ,GU289929 ,U6 ,7SK ,Mir_652 ,MIR4789 ,…
3	span.4	loss	167277716	197682625	mcr.2	175785961	178560371	2,4	2	2.8	-0.69085	TBL1XR1 ,AK056252 ,AX747163 ,AF279780 ,KCNMB2 ,U6 ,Mir_584 ,LINC00578
3	span.4	loss	167277716	197682625	mcr.3	178560371	197682625	4	1	19.1	-0.5717	AF279780 ,KCNMB2 ,ZMAT3 ,BC032034 ,PIK3CA ,KCNMB3 ,ZNF639 ,MFN1 ,GNB4 ,ACTL6A ,MRPL47 ,NDUFB5 ,USP13 ,PEX5L ,TTC14 ,DKFZp434A128 ,FXR1 ,DNAJC19 ,SOX2-OT ,SOX2 ,BC036236 ,DQ571917 ,ATP11B ,DCUN1D1 ,MCCC1 ,LAMP3 ,MCF2L2 ,B3GNT5 ,BC013229 ,BC040935 ,LINC00888 ,KLHL6 ,KLHL24 ,YEATS2 ,AX746590 ,MAP6D1 ,PARL ,ABCC5 ,HTR3C ,EIF2B5 ,DVL3 ,AP2M1 ,ABCF3 ,ALG3 ,ECE2 ,CAMK2N2 ,PSMD2 ,SNORD66 ,FAM131A ,CLCN2 …	LAMP3,VPS8,MASP1,CCDC39,EIF4G1
4	span.1	gain	10256969	190883119	mcr.1	10256969	32007422	12	1	21.8	0.533	ZNF518B ,CLNK ,HS3ST1 ,BC042433 ,RAB28 ,NKX3-2 ,BOD1L1 ,AK091889 ,BC070495 ,MGC4836 ,BC113726 ,CPEB2 ,C1QTNF7 ,AX746699 ,FBXL5 ,FAM200B ,BST1 ,CD38 ,FGFBP1 ,FGFBP2 ,PROM1 ,BC010030 ,LDB2 ,BC029598 ,QDPR ,CLRN2 ,LAP3 ,MED28 ,CR936688 ,FAM184B ,DCAF16 ,NCAPG ,SLIT2 ,SLIT2-IT1 ,KCNIP4 ,KCNIP4-IT1 ,LOC100505912 ,GPR125 ,PPARGC1A ,DHX15 ,SOD3 ,CCDC149 ,LGI2 ,SEPSECS ,PI4K2B ,ZCCHC4 ,ANAPC4 ,SLC34A2 ,S…	DHX15,SEL1L3
4	span.1	gain	10256969	190883119	mcr.2	32007422	6.51779e+07	12,4	2	33.2	0.41705	AK093205 ,BC036345 ,ARAP2 ,BC037904 ,C4orf19 ,AX748249 ,RELL1 ,TBC1D1 ,FLJ13197 ,KLF3 ,TLR10 ,TLR1 ,FAM114A1 ,TMEM156 ,KLHL5 ,WDR19 ,RFC1 ,KLB ,RPL9 ,LIAS ,UGDH ,UGDH-AS1 ,SMIM14 ,BC040333 ,UBE2K ,PDS5A ,N4BP2 ,RHOH ,CHRNA9 ,RBM47 ,NSUN7 ,APBB2 ,UCHL1 ,LIMCH1 ,PHOX2B ,BC025350 ,TMEM33 ,DCAF4L1 ,SLC30A9 ,BEND4 ,SHISA3 ,ATP8A1 ,GRXCR1 ,KCTD8 ,GUF1 ,GNPDA2 ,BC048420 ,GABRG1 ,COX7B2 ,GABRB1 ,COMMD8 ,…	KLF3,RBM47,KCTD8,GNPDA2,GABRB1,SGCB,ERVMER34-1,CHIC2,AASDH,DTHD1
4	span.1	gain	10256969	190883119	mcr.3	6.51779e+07	163906076	12	1	98.7	0.533	TECRL ,EPHA5 ,LOC100144602 ,AK093203 ,CENPC1 ,STAP1 ,UBA6 ,LOC550112 ,GNRHR ,BC045560 ,TMPRSS11D ,TMPRSS11A ,TMPRSS11F ,TMPRSS11BNL ,TMPRSS11B ,YTHDC1 ,TMPRSS11E ,UGT2B10 ,UGT2A3 ,UGT2B7 ,UGT2B11 ,AK124272 ,UGT2B28 ,UGT2B4 ,SULT1B1 ,SULT1E1 ,CSN1S1 ,CSN2 ,STATH ,HTN3 ,HTN1 ,CSN1S2AP ,C4orf40 ,ODAM ,FDCSP ,CSN3 ,CABS1 ,SMR3A ,PROL1 ,MUC7 ,AMTN ,AMBN ,IGJ ,UTP3 ,RUFY3 ,MOB1B ,DCK ,NPFFR2 ,ADAMTS3 ,…	EPHA5,SULT1E1,CSN3,AFP,NAA11,GK2,PRKG2,SCD5,HELQ,WDFY3,PTPN13,PKD2,SMARCAD1,ADH1B,MTTP,SLC39A8,TET2,CAMK2D,NDST4,MAD2L1,TMEM155,FAT4,HHIP,POU4F2,MAB21L2,GLRB,FAM198B,GC,TBC1D9,KIAA0922,UGT2A1,SHROOM3,AFF1,GRID2,NFKB1
4	span.1	gain	10256969	190883119	mcr.4	163906076	183522229	12,4	2	19.6	0.73885	NAF1 ,NPY1R ,NPY5R ,TKTL2 ,TMA16 ,MARCH1 ,LOC100505989 ,LOC100506013 ,TRIM61 ,FAM218A ,TRIM60 ,TMEM192 ,GK3P ,MSMO1 ,CPE ,TLL1 ,SPOCK3 ,ANXA10 ,DDX60 ,DDX60L ,CBR4 ,SH3RF1 ,NEK1 ,CLCN3 ,C4orf27 ,LOC100506085 ,MFAP3L ,BC031941 ,AADAT ,LOC100506122 ,GALNTL6 ,BC038759 ,BC137484 ,BC040577 ,GALNT7 ,SAP30 ,SCRG1 ,HAND2 ,AK125257 ,FBXO8 ,HPGD ,GLRA3 ,AK093264 ,GPM6A ,BC038536 ,WDR17 ,SPATA4 ,ASB5 ,SPCS3…	WDR17,TENM3,PALLD
4	span.1	gain	10256969	190883119	mcr.5	183522229	183601294	12	1	0.1	0.533	TENM3	TENM3
4	span.1	gain	10256969	190883119	mcr.6	183601294	190882819	12,4	2	7.3	0.5485	TENM3 ,DCTD ,FAM92A1P2 ,WWC2-AS2 ,BX537950 ,CDKN2AIP ,LOC389247 ,ING2 ,RWDD4 ,TRAPPC11 ,STOX2 ,AK001394 ,ENPP6 ,LOC728175 ,AK126253 ,IRF2 ,CASP3 ,CCDC111 ,MLF1IP ,ACSL1 ,SLED1 ,BC043280 ,SLC25A4 ,KIAA1430 ,SNX25 ,LRP2BP ,ANKRD37 ,UFSP2 ,C4orf47 ,CCDC110 ,PDLIM3 ,SORBS2 ,TLR3 ,CYP4V2 ,KLKB1 ,F11 ,LOC285441 ,MTNR1A ,FAT1 ,ZFP42 ,TRIML2 ,TRIML1 ,LOC401164 ,BC087857 ,FRG1 ,WWC2 ,CLDN22 ,LOC100506229 …	TENM3,MTNR1A,TRIML1
4	span.1	gain	10256969	190883119	mcr.7	190882819	190883119	12	1	0	0.533	FRG1
4	span.1	loss	64924	33969920	mcr.1	64924	85876	4	1	0	-0.7664	ZNF718
4	span.1	loss	64924	33969920	mcr.2	85876	2194986	2,4	2	2.1	-0.8398	ZNF718 ,ZNF141 ,ZNF721 ,PIGG ,PDE6B ,BC020343 ,ATP5I ,MYL5 ,MFSD7 ,PCGF3 ,CPLX1 ,GAK ,TMEM175 ,DGKQ ,IDUA ,SLC26A1 ,FGFRL1 ,RNF212 ,AX747945 ,SPON2 ,AX747178 ,CTBP1 ,CTBP1-AS1 ,MAEA ,UVSSA ,CRIPAK ,AX748388 ,SLBP ,TMEM129 ,TACC3 ,FGFR3 ,LETM1 ,WHSC1 ,SCARNA22 ,NELFA ,NAT8L ,POLN ,ZNF876P ,ABCA11P ,ZNF732 ,LOC100129917 ,AK124578 ,TMED11P ,FAM53A ,C4orf48 ,HV535487	FGFRL1,WHSC1
4	span.1	loss	64924	33969920	mcr.3	2194986	13373453	15,2,4	3	11.2	-0.9076	POLN ,HAUS3 ,MXD4 ,ZFYVE28 ,RNF4 ,TNIP2 ,SH3BP2 ,ADD1 ,MFSD10 ,NOP14-AS1 ,NOP14 ,GRK4 ,MSANTD1 ,RGS12 ,HGFAC ,DOK7 ,LRPAP1 ,LINC00955 ,LOC100133461 ,ADRA2C ,BC042823 ,OTOP1 ,TMEM128 ,LYAR ,ZBTB49 ,NSG1 ,STX18 ,LOC100507266 ,AK056081 ,MSX1 ,CYTL1 ,STK32B ,C4orf6 ,EVC2 ,EVC ,CRMP1 ,FLJ46481 ,WFS1 ,PPP2R2C ,MAN2B2 ,MRFAP1 ,S100P ,MRFAP1L1 ,BLOC1S4 ,KIAA0232 ,TBC1D14 ,AX747238 ,CCDC96 ,TADA2B ,GRPEL1…	MXD4,EVC,CRMP1,AFAP1
4	span.1	loss	64924	33969920	mcr.4	13373453	14265305	2,4	2	0.9	-0.8398	RAB28 ,NKX3-2 ,BOD1L1 ,AK091889 ,LOC285547 ,LOC152742 ,LOC285548 ,MIR5091
4	span.1	loss	64924	33969920	mcr.5	14265305	15995708	2	1	1.7	-0.9132	BC070495 ,MGC4836 ,BC113726 ,CPEB2 ,C1QTNF7 ,AX746699 ,FBXL5 ,FAM200B ,BST1 ,CD38 ,FGFBP1 ,FGFBP2 ,PROM1 ,LOC441009 ,CC2D2A ,SNORA63
4	span.1	loss	64924	33969920	mcr.6	15995708	16760684	24,2	2	0.8	-0.72885	PROM1 ,BC010030 ,LDB2 ,TAPT1 ,U6 ,MIR548AX
4	span.1	loss	64924	33969920	mcr.7	16760684	19815518	2	1	3.1	-0.9132	LDB2 ,BC029598 ,QDPR ,CLRN2 ,LAP3 ,MED28 ,CR936688 ,FAM184B ,DCAF16 ,NCAPG ,LCORL
4	span.1	loss	64924	33969920	mcr.8	19815518	31581907	2,4	2	11.8	-0.7125	SLIT2 ,SLIT2-IT1 ,KCNIP4 ,KCNIP4-IT1 ,LOC100505912 ,GPR125 ,PPARGC1A ,DHX15 ,SOD3 ,CCDC149 ,LGI2 ,SEPSECS ,PI4K2B ,ZCCHC4 ,ANAPC4 ,SLC34A2 ,SEL1L3 ,SMIM20 ,RBPJ ,CCKAR ,TBC1D19 ,STIM2 ,PACRGL ,MIR218-1 ,DQ571874 ,Mir_340 ,MIR548AJ2 ,MIR573 ,SNORD74 ,Metazoa_SRP ,MIR4275 ,PCDH7 ,GBA3	DHX15,SEL1L3
4	span.1	loss	64924	33969920	mcr.9	31581907	33969920	2	1	2.4	-0.9132	AK093205 ,BC036345
4	span.2	loss	41628713	163244110	mcr.1	41628713	65297142	24	1	23.7	-0.5117	LIMCH1 ,PHOX2B ,BC025350 ,TMEM33 ,DCAF4L1 ,SLC30A9 ,BEND4 ,SHISA3 ,ATP8A1 ,GRXCR1 ,KCTD8 ,GUF1 ,GNPDA2 ,BC048420 ,GABRG1 ,COX7B2 ,GABRB1 ,COMMD8 ,ATP10D ,CORIN ,NFXL1 ,BC041434 ,CNGA1 ,NIPAL1 ,TXK ,TEC ,SLAIN2 ,SLC10A4 ,ZAR1 ,FRYL ,OCIAD2 ,CWH43 ,DQ587539 ,DQ583161 ,DQ596206 ,DQ590126 ,DCUN1D4 ,LRRC66 ,SGCB ,SPATA18 ,USP46 ,DANCR ,SNORA26 ,ERVMER34-1 ,RASL11B ,SCFD2 ,AK055055 ,FIP1L1 ,LNX1 ,CHIC2…	KCTD8,GNPDA2,GABRB1,SGCB,ERVMER34-1,CHIC2,AASDH
4	span.2	loss	41628713	163244110	mcr.2	65297142	75179859	24,4	2	9.9	-0.45505	EPHA5 ,LOC100144602 ,AK093203 ,CENPC1 ,STAP1 ,UBA6 ,LOC550112 ,GNRHR ,BC045560 ,TMPRSS11D ,TMPRSS11A ,TMPRSS11F ,TMPRSS11BNL ,TMPRSS11B ,YTHDC1 ,TMPRSS11E ,UGT2B10 ,UGT2A3 ,UGT2B7 ,UGT2B11 ,AK124272 ,UGT2B28 ,UGT2B4 ,SULT1B1 ,SULT1E1 ,CSN1S1 ,CSN2 ,STATH ,HTN3 ,HTN1 ,CSN1S2AP ,C4orf40 ,ODAM ,FDCSP ,CSN3 ,CABS1 ,SMR3A ,PROL1 ,MUC7 ,AMTN ,AMBN ,IGJ ,UTP3 ,RUFY3 ,MOB1B ,DCK ,NPFFR2 ,ADAMTS3 ,COX18 ,…	EPHA5,SULT1E1,CSN3,AFP,GC,UGT2A1
4	span.2	loss	41628713	163244110	mcr.3	75179859	78873547	4	1	3.7	-0.3984	BC016361 ,EPGN ,EREG ,BTC ,PARM1 ,AK027257 ,RCHY1 ,THAP6 ,CDKL2 ,G3BP2 ,USO1 ,PPEF2 ,NAAA ,SDAD1 ,CXCL9 ,CXCL10 ,CXCL11 ,ART3 ,NUP54 ,SCARB2 ,FAM47E ,STBD1 ,CCDC158 ,DQ576800 ,SOWAHB ,SEPT11 ,CCNI ,CCNG2 ,CXCL13 ,CNOT6L ,MRPL1 ,AK311578 ,C4orf26 ,SHROOM3 ,AREG ,LOC441025 ,U7 ,MIR4450	SHROOM3
4	span.2	loss	41628713	163244110	mcr.4	78873547	79854369	24,4	2	1	-0.4989	MRPL1 ,FRAS1 ,ANXA3 ,LOC100505702 ,BMP2K ,PAQR3 ,DL491209
4	span.2	loss	41628713	163244110	mcr.5	79854369	94750584	4	1	14.9	-0.3984	PAQR3 ,LOC100505875 ,NAA11 ,GK2 ,LOC100506035 ,PCAT4 ,ANTXR2 ,PRDM8 ,FGF5 ,BMP3 ,PRKG2 ,RASGEF1B ,HNRNPD ,HNRPDL ,ENOPH1 ,TMEM150C ,SCD5 ,SEC31A ,THAP9 ,LIN54 ,COPS4 ,PLAC8 ,COQ2 ,HPSE ,HELQ ,MRPS18C ,FAM175A ,AGPAT9 ,AK095285 ,NKX6-1 ,WDFY3 ,WDFY3-AS2 ,ARHGAP24 ,MAPK10 ,BC038746 ,PTPN13 ,SLC10A6 ,C4orf36 ,LOC100506746 ,KLHL8 ,HSD17B13 ,HSD17B11 ,NUDT9 ,SPARCL1 ,DSPP ,DMP1 ,IBSP ,MEPE ,SPP1 ,PKD2…	NAA11,GK2,PRKG2,SCD5,HELQ,WDFY3,PTPN13,PKD2,AFF1,GRID2
4	span.2	loss	41628713	163244110	mcr.6	94750584	96035955	1,4	2	1.3	-0.55985	ATOH1 ,SMARCAD1 ,HPGDS ,PDLIM5 ,BMPR1B	SMARCAD1
4	span.2	loss	41628713	163244110	mcr.7	96035955	163244110	4	1	67.2	-0.3984	UNC5C ,PDHA2 ,STPG2 ,RAP1GDS1 ,TSPAN5 ,AK098333 ,METAP1 ,ADH5 ,LOC100507053 ,ADH4 ,ADH6 ,BC038532 ,ADH1A ,ADH1B ,C4orf17 ,TRMT10A ,MTTP ,AL832378 ,DAPP1 ,LAMTOR3 ,DNAJB14 ,H2AFZ ,LOC256880 ,DDIT4L ,EMCN ,FLJ20021 ,BANK1 ,SLC39A8 ,MANBA ,UBE2D3 ,AK093356 ,CISD2 ,SLC9B1 ,SLC9B2 ,BDH2 ,CENPE ,TACR3 ,CXXC4 ,AK094561 ,TET2 ,PPA2 ,ARHGEF38 ,GSTCD ,DKK2 ,PAPSS1 ,SGMS2 ,AK123292 ,CYP2U1 ,LEF1 ,LEF1-AS1 ,…	ADH1B,MTTP,SLC39A8,TET2,CAMK2D,NDST4,MAD2L1,TMEM155,FAT4,HHIP,POU4F2,MAB21L2,GLRB,FAM198B,TBC1D9,KIAA0922,NFKB1
4	span.3	loss	1.73192e+08	175221716	mcr.1	1.73192e+08	175221716	1	1	2	-0.6607	GALNTL6 ,BC038759 ,BC137484 ,BC040577 ,GALNT7 ,SAP30 ,SCRG1 ,HAND2 ,AK125257 ,FBXO8 ,CEP44 ,HMGB2 ,NBLA00301
4	span.4	loss	186085239	190882968	mcr.1	186085239	190882968	1	1	4.8	-0.8038	KIAA1430 ,SNX25 ,LRP2BP ,ANKRD37 ,UFSP2 ,C4orf47 ,CCDC110 ,PDLIM3 ,SORBS2 ,TLR3 ,CYP4V2 ,KLKB1 ,F11 ,LOC285441 ,MTNR1A ,FAT1 ,ZFP42 ,TRIML2 ,TRIML1 ,LOC401164 ,BC087857 ,FRG1 ,FAM149A ,U4 ,U6 ,LOC339975 ,FLJ38576	MTNR1A,TRIML1
5	span.1	gain	145044	180627053	mcr.1	145044	151510	26	1	0	0.4508	PLEKHG4B
5	span.1	gain	145044	180627053	mcr.2	151510	68809746	22,26	2	68.7	0.3846	PLEKHG4B ,LRRC14B ,CCDC127 ,SDHA ,PDCD6 ,AHRR ,EXOC3 ,FLJ00157 ,SLC9A3 ,CEP72 ,TPPP ,BRD9 ,TRIP13 ,NKD2 ,SLC12A7 ,BC032469 ,SLC6A19 ,SLC6A18 ,TERT ,CLPTM1L ,BC034612 ,SLC6A3 ,LPCAT1 ,CR749689 ,LOC728613 ,MRPL36 ,NDUFS6 ,IRX4 ,IRX2 ,C5orf38 ,LOC285577 ,IRX1 ,BC034630 ,LOC340094 ,AK094462 ,ADAMTS16 ,KIAA0947 ,FLJ33360 ,MED10 ,UBE2QL1 ,LOC255167 ,NSUN2 ,SRD5A1 ,PAPD7 ,LOC442132 ,ADCY2 ,C5orf49 ,FAST…	LRRC14B,SLC12A7,TERT,TRIO,FBXL7,MYO10,CDH18,CDH10,BRIX1,UGT3A1,IL6ST,SETD9,PLK2,CDK7,HTR1A
5	span.1	gain	145044	180627053	mcr.3	68809746	70308205	22	1	1.5	0.3184	OCLN ,GTF2H2C ,LOC100272216 ,DQ596042 ,DQ571461 ,DQ575504 ,SERF1A ,SERF1 ,BC045789 ,SMA4 ,DQ587763 ,DQ570150 ,DQ591060 ,SMN2 ,NAIP ,SMA ,AK124130 ,SMA3 ,DQ574682 ,DQ570835 ,GTF2H2B ,SMA5 ,LOC441081
5	span.1	gain	145044	180627053	mcr.4	70308205	87501752	22,26	2	17.2	0.39915	NAIP ,GTF2H2 ,AK123868 ,PMCHL2 ,BDP1 ,MCCC2 ,CARTPT ,MAP1B ,MRPS27 ,PTCD2 ,ZNF366 ,TNPO1 ,AX746492 ,FCHO2 ,TMEM171 ,FOXD1 ,BTF3 ,ANKRA2 ,UTP15 ,BC043537 ,ENC1 ,HEXB ,GFM2 ,NSA2 ,FAM169A ,GCNT4 ,ANKRD31 ,HMGCR ,COL4A3BP ,POLK ,POC5 ,SV2C ,IQGAP2 ,F2RL2 ,F2R ,F2RL1 ,S100Z ,CRHBP ,AGGF1 ,ZBED3 ,SNORA47 ,ZBED3-AS1 ,PDE8B ,WDR41 ,OTP ,TBCA ,AP3B1 ,BC039455 ,SCAMP1 ,LHFPL2 ,ARSB ,DMGDH ,BHMT2 ,BHMT ,JM…	PTCD2,HEXB,GCNT4,VCAN,THBS4
5	span.1	gain	145044	180627053	mcr.5	87501752	88668419	22,26,2	3	1.2	0.4153	TMEM161B ,TMEM161B-AS1 ,LINC00461 ,MEF2C ,AL050132
5	span.1	gain	145044	180627053	mcr.6	88668419	93398401	22,26	2	4.7	0.39915	CETN3 ,MBLAC2 ,POLR3G ,LYSMD3 ,GPR98 ,AK091866 ,ARRDC3 ,ARRDC3-AS1 ,AK056485 ,NR2F1 ,POU5F2 ,FAM172A ,NR2F1-AS1 ,MIR3660 ,Metazoa_SRP
5	span.1	gain	145044	180627053	mcr.7	93398401	94619898	15,22,26	3	1.2	0.4799	ANKRD32 ,MCTP1 ,FAM172A ,KIAA0825 ,DQ590013
5	span.1	gain	145044	180627053	mcr.8	94619898	95233825	22,26	2	0.6	0.39915	MCTP1 ,FAM81B ,TTC37 ,ARSK ,GPR150 ,RFESD ,SPATA9 ,RHOBTB3 ,C5orf27 ,ELL2 ,GLRX
5	span.1	gain	145044	180627053	mcr.9	95233825	96504068	22,26,4	3	1.3	0.3184	ELL2 ,PCSK1 ,CAST ,ERAP1 ,ERAP2 ,LNPEP ,BC107094 ,LIX1 ,RIOK2 ,MIR583	PCSK1
5	span.1	gain	145044	180627053	mcr.10	96504068	123982758	22,26	2	27.5	0.39915	RIOK2 ,RGMB ,RGMB-AS1 ,CHD1 ,DQ583509 ,FAM174A ,ST8SIA4 ,SLCO4C1 ,SLCO6A1 ,AX747345 ,PAM ,GIN1 ,PPIP5K2 ,C5orf30 ,NUDT12 ,RAB9BP1 ,EFNA5 ,BC034788 ,FER ,AK021888 ,PJA2 ,MAN2A1 ,SLC25A46 ,TSLP ,WDR36 ,CAMK4 ,STARD4 ,EPB41L4A-AS1 ,SNORA13 ,EPB41L4A ,FLJ11235 ,APC ,REEP5 ,DCP2 ,MCC ,TSSK1B ,YTHDC2 ,KCNN2 ,AK097686 ,TRIM36 ,PGGT1B ,CCDC112 ,FEM1C ,TMED7-TICAM2 ,CDO1 ,ATG12 ,AP3S1 ,AX747550 ,AQPEP ,CO…	EPB41L4A
5	span.1	gain	145044	180627053	mcr.11	123982758	1.25702e+08	22	1	1.7	0.3184	ZNF608 ,GRAMD3
5	span.1	gain	145044	180627053	mcr.12	1.25702e+08	130330220	22,26	2	4.6	0.3747	ALDH7A1 ,PHAX ,C5orf48 ,LMNB1 ,AX748201 ,MARCH3 ,MEGF10 ,PRRC1 ,CTXN3 ,FLJ33630 ,SLC12A2 ,FBN2 ,SLC27A6 ,ISOC1 ,ADAMTS19 ,CHSY3 ,GRAMD3 ,U6 ,C5orf63 ,MIR4633 ,MIR4460 ,KIAA1024L	SLC27A6
5	span.1	gain	145044	180627053	mcr.13	130330220	160212576	22,26,2	3	29.9	0.431	HINT1 ,LYRM7 ,CDC42SE2 ,ACSL6 ,IL3 ,CSF2 ,P4HA2 ,BC030525 ,PDLIM4 ,SLC22A4 ,BC045788 ,LOC553103 ,SLC22A5 ,C5orf56 ,IRF1 ,IL5 ,RAD50 ,IL13 ,IL4 ,KIF3A ,CCNI2 ,SEPT8 ,SOWAHA ,SHROOM1 ,GDF9 ,UQCRQ ,LEAP2 ,AFF4 ,ZCCHC10 ,HSPA4 ,AF086294 ,FSTL4 ,C5orf15 ,VDAC1 ,TCF7 ,SKP1 ,CDKL3 ,UBE2B ,BC032795 ,PHF15 ,SAR1B ,SEC24A ,CAMLG ,DDX46 ,C5orf24 ,TXNDC15 ,CATSPER3 ,LOC100996485 ,LOC340073 ,H2AFY ,C5orf20 ,T…	PDLIM4,SOWAHA,CDC25C,IK,PCDHA12,DIAPH1,RNF14,TCERG1,SPINK5,ADRB2,ARSI,SLC36A2,FAM71B,ITK,C1QTNF2,RAPGEF6,PITX1
5	span.1	gain	145044	180627053	mcr.14	160212576	160445946	22,26	2	0.2	0.3747	ATP10B ,LOC285629
5	span.1	gain	145044	180627053	mcr.15	160445946	162901641	22,26,4	3	2.5	0.3907	GABRB2 ,GABRA6 ,GABRA1 ,CCNG1 ,AK124680 ,NUDCD2 ,HMMR ,GABRG2
5	span.1	gain	145044	180627053	mcr.16	162901641	170395590	22,26	2	7.5	0.3747	HMMR ,BC035392 ,MAT2B ,BC011998 ,RARS ,M55536 ,PANK3 ,MIR103A1 ,AK098705 ,SPDL1 ,DOCK2 ,FAM196B ,FOXI1 ,AK055811 ,LCP2 ,KCNIP1 ,KCNMB1 ,GABRP ,RANBP17 ,TENM2 ,SLIT3 ,MIR218-2 ,C5orf58 ,WWC1 ,FBLL1 ,LOC257358 ,7SK ,SNORA40 ,TRNA ,MIR103B1 ,MIR585 ,MIR378E ,Mir_548 ,DL490294	FAM196B,TENM2
5	span.1	gain	145044	180627053	mcr.17	170395590	180626892	22,26,2	3	10.2	0.431	RANBP17 ,AX746723 ,TLX3 ,NPM1 ,FGF18 ,FBXW11 ,STK10 ,UBTD2 ,SH3PXD2B ,NEURL1B ,DUSP1 ,ERGIC1 ,BX648961 ,RPL26L1 ,ATP6V0E1 ,SNORA74B ,CREBRF ,BNIP1 ,NKX2-5 ,STC2 ,LOC285593 ,BOD1 ,CPEB4 ,C5orf47 ,HMP19 ,MSX2 ,DRD1 ,SFXN1 ,HRH2 ,CPLX2 ,THOC3 ,LOC100507387 ,LOC643201 ,DQ576909 ,SIMC1 ,KIAA1191 ,ARL10 ,NOP16 ,HIGD2A ,CLTB ,FAF2 ,RNF44 ,CDHR2 ,GPRIN1 ,SNCB ,TSPAN17 ,UNC5A ,HK3 ,ZNF346 ,FGFR4 ,NSD1 ,RA…	CPLX2,GPRIN1,ADAMTS2,FLT4,GRK6
5	span.1	gain	145044	180627053	mcr.18	180626892	180626957	22,26	2	0	0.3747	TRIM7
5	span.1	gain	145044	180627053	mcr.19	180626957	180627053	26	1	0	0.431	TRIM7
5	span.1	loss	151489	128797364	mcr.1	151489	40692429	4	1	40.5	-0.5333	PLEKHG4B ,LRRC14B ,CCDC127 ,SDHA ,PDCD6 ,AHRR ,EXOC3 ,FLJ00157 ,SLC9A3 ,CEP72 ,TPPP ,BRD9 ,TRIP13 ,NKD2 ,SLC12A7 ,BC032469 ,SLC6A19 ,SLC6A18 ,TERT ,CLPTM1L ,BC034612 ,SLC6A3 ,LPCAT1 ,CR749689 ,LOC728613 ,MRPL36 ,NDUFS6 ,IRX4 ,IRX2 ,C5orf38 ,LOC285577 ,IRX1 ,BC034630 ,LOC340094 ,AK094462 ,ADAMTS16 ,KIAA0947 ,FLJ33360 ,MED10 ,UBE2QL1 ,LOC255167 ,NSUN2 ,SRD5A1 ,PAPD7 ,LOC442132 ,ADCY2 ,C5orf49 ,FAST…	LRRC14B,SLC12A7,TERT,TRIO,FBXL7,MYO10,CDH18,CDH10,BRIX1,UGT3A1
5	span.1	loss	151489	128797364	mcr.2	40692429	50187884	2,4	2	9.5	-0.4616	PTGER4 ,TTC33 ,PRKAA1 ,RPL37 ,SNORD72 ,CARD6 ,C7 ,MROH2B ,C6 ,PLCXD3 ,OXCT1 ,C5orf51 ,FBXO4 ,AK000840 ,GHR ,CCDC152 ,AK056817 ,ANXA2R ,LOC153684 ,ZNF131 ,NIM1 ,HMGCS1 ,CCL28 ,C5orf28 ,C5orf34 ,PAIP1 ,NNT ,FGF10 ,MRPS30 ,HCN1 ,EMB ,PARP8 ,LOC100506639 ,SEPP1 ,LOC100506548 ,U7 ,7SK ,LOC648987 ,DQ601842 ,LOC100132356 ,LOC100652772
5	span.1	loss	151489	128797364	mcr.3	50187884	61876457	4	1	11.7	-0.5333	ISL1 ,PELO ,ITGA1 ,AK097288 ,ITGA2 ,MOCS2 ,LOC257396 ,FST ,NDUFS4 ,BC048141 ,ARL15 ,HSPB3 ,SNX18 ,ESM1 ,GZMK ,GZMA ,CDC20B ,GPX8 ,CCNO ,DHX29 ,SKIV2L2 ,PPAP2A ,RNF138P1 ,SLC38A9 ,DDX4 ,IL31RA ,IL6ST ,FLJ31104 ,ANKRD55 ,MAP3K1 ,SETD9 ,MIER3 ,GPBP1 ,ACTBL2 ,PLK2 ,GAPT ,RAB3C ,AB074188 ,PDE4D ,DEPDC1B ,ERCC8 ,NDUFAF2 ,ZSWIM6 ,BC032910 ,C5orf64 ,BC043229 ,BC039381 ,KIF2A ,DIMT1 ,ELOVL7 ,SMIM15 ,MIR44…	IL6ST,SETD9,PLK2
5	span.1	loss	151489	128797364	mcr.4	61876457	64013712	2,4	2	2.1	-0.4273	RNF180 ,RGS7BP ,IPO11 ,LRRC70 ,HTR1A ,Y_RNA ,FAM159B	HTR1A
5	span.1	loss	151489	128797364	mcr.5	64013712	89119175	4	1	25.1	-0.5333	SREK1IP1 ,CWC27 ,ADAMTS6 ,CENPK ,PPWD1 ,TRIM23 ,TRAPPC13 ,SGTB ,NLN ,SREK1 ,BC028670 ,CD180 ,BC042046 ,PIK3R1 ,AK128486 ,SLC30A5 ,CCNB1 ,DQ576994 ,CENPH ,MRPS36 ,CDK7 ,CCDC125 ,TAF9 ,RAD17 ,MARVELD2 ,OCLN ,GTF2H2C ,LOC100272216 ,DQ596042 ,DQ571461 ,DQ575504 ,SERF1A ,SERF1 ,BC045789 ,SMA4 ,DQ587763 ,DQ570150 ,DQ591060 ,SMN2 ,NAIP ,GTF2H2 ,AK123868 ,PMCHL2 ,BDP1 ,MCCC2 ,CARTPT ,MAP1B ,MRPS27 ,PTCD2…	CDK7,PTCD2,HEXB,GCNT4,VCAN,THBS4
5	span.1	loss	151489	128797364	mcr.6	89119175	95103839	2,4	2	6	-0.67015	CETN3 ,MBLAC2 ,POLR3G ,LYSMD3 ,GPR98 ,AK091866 ,ARRDC3 ,ARRDC3-AS1 ,AK056485 ,NR2F1 ,POU5F2 ,ANKRD32 ,MCTP1 ,FAM81B ,TTC37 ,ARSK ,GPR150 ,RFESD ,SPATA9 ,RHOBTB3 ,FAM172A ,NR2F1-AS1 ,KIAA0825 ,MIR3660 ,DQ590013 ,Metazoa_SRP
5	span.1	loss	151489	128797364	mcr.7	95103839	9.67054e+07	2	1	1.6	-0.807	RHOBTB3 ,C5orf27 ,ELL2 ,PCSK1 ,CAST ,ERAP1 ,ERAP2 ,LNPEP ,BC107094 ,LIX1 ,RIOK2 ,GLRX ,MIR583	PCSK1
5	span.1	loss	151489	128797364	mcr.8	9.67054e+07	98869520	2,4	2	2.2	-0.6167	RGMB ,RGMB-AS1 ,CHD1 ,DQ597441 ,DQ596041 ,HM358988 ,U6 ,LOC100289230 ,DQ591060
5	span.1	loss	151489	128797364	mcr.9	98869520	107929480	1,2,4	3	9.1	-0.6746	DQ583509 ,FAM174A ,ST8SIA4 ,SLCO4C1 ,SLCO6A1 ,AX747345 ,PAM ,GIN1 ,PPIP5K2 ,C5orf30 ,NUDT12 ,RAB9BP1 ,EFNA5 ,LOC100133050 ,DQ574682 ,DQ596042 ,FBXL17 ,JB137812 ,Metazoa_SRP ,7SK
5	span.1	loss	151489	128797364	mcr.10	107929480	1.22782e+08	1,4	2	14.9	-0.5505	BC034788 ,FER ,AK021888 ,PJA2 ,MAN2A1 ,SLC25A46 ,TSLP ,WDR36 ,CAMK4 ,STARD4 ,EPB41L4A-AS1 ,SNORA13 ,EPB41L4A ,FLJ11235 ,APC ,REEP5 ,DCP2 ,MCC ,TSSK1B ,YTHDC2 ,KCNN2 ,AK097686 ,TRIM36 ,PGGT1B ,CCDC112 ,FEM1C ,TMED7-TICAM2 ,CDO1 ,ATG12 ,AP3S1 ,AX747550 ,AQPEP ,COMMD10 ,LOC728342 ,BC044609 ,DTWD2 ,BC036311 ,DMXL1 ,TNFAIP8 ,HSD17B4 ,FAM170A ,PRR16 ,FTMT ,SRFBP1 ,LOX ,ZNF474 ,SNCAIP ,MGC32805 ,BC04337…	EPB41L4A
5	span.1	loss	151489	128797364	mcr.11	1.22782e+08	122972063	1,25,4	3	0.2	-0.4264	CSNK1G3
5	span.1	loss	151489	128797364	mcr.12	122972063	125646074	25,4	2	2.7	-0.38875	ZNF608
5	span.1	loss	151489	128797364	mcr.13	125646074	128797364	4	1	3.2	-0.4264	ALDH7A1 ,PHAX ,C5orf48 ,LMNB1 ,AX748201 ,MARCH3 ,MEGF10 ,PRRC1 ,CTXN3 ,FLJ33630 ,SLC12A2 ,FBN2 ,SLC27A6 ,ISOC1 ,ADAMTS19 ,GRAMD3 ,U6 ,C5orf63 ,MIR4633 ,MIR4460	SLC27A6
5	span.2	loss	153796332	157616030	mcr.1	153796332	157616030	4	1	3.8	-0.7099	GALNT10 ,SAP30L-AS1 ,SAP30L ,HAND1 ,LARP1 ,FAXDC2 ,CNOT8 ,GEMIN5 ,MRPL22 ,SGCD ,PPP1R2P3 ,TIMD4 ,HAVCR2 ,MED7 ,FAM71B ,ITK ,FNDC9 ,NIPAL4 ,ADAM19 ,SOX30 ,THG1L ,LSM11 ,KIF4B ,C5orf52 ,CLINT1 ,MIR3141 ,HAVCR1 ,CYFIP2 ,AK000953 ,U6 ,Mir_384	FAM71B,ITK
6	span.1	gain	203717	85139357	mcr.1	203717	44797507	14	1	44.6	0.5345	DUSP22 ,IRF4 ,EXOC2 ,HUS1B ,AX747750 ,AK093403 ,AX747250 ,FOXQ1 ,FOXF2 ,BC087858 ,FOXC1 ,GMDS ,AK024936 ,AK091028 ,C6orf195 ,MYLK4 ,WRNIP1 ,SERPINB1 ,MGC39372 ,AY927512 ,SERPINB9 ,DKFZP686I15217 ,NQO2 ,RIPK1 ,BPHL ,TUBB2A ,LOC100507194 ,TUBB2B ,AK096219 ,SLC22A23 ,AK096549 ,PXDC1 ,FAM50B ,PRPF4B ,FAM217A ,C6orf201 ,ECI2 ,AK092451 ,CDYL ,RPP40 ,AK094934 ,FARS2 ,NRN1 ,F13A1 ,LY86-AS1 ,LY86 ,BC03967…	CAGE1,KIF13A,HIST1H2BC,HIST1H3D,ZNF391,HIST1H3H,LOC554223,ATAT1,MDC1,FLOT1,DPCR1,VARS,SKIV2L,TNXB,TAP2,ANKS1A,SRPK1,SLC26A8,BRPF3,C6orf222,KCNK5,KIF6,CNPY3,TTBK1,SUPT3H,TRIM15,FGD2,SMIM13,LRRC16A,LTA,VWA7,ITPR3
6	span.1	gain	203717	85139357	mcr.2	44797507	45880457	14,2	2	1.1	0.39825	SUPT3H ,CLIC5 ,RUNX2 ,MIR586	SUPT3H,CLIC5
6	span.1	gain	203717	85139357	mcr.3	45880457	85139357	14	1	39.3	0.5345	CLIC5 ,ENPP4 ,ENPP5 ,RCAN2 ,BC042616 ,CYP39A1 ,SLC25A27 ,TDRD6 ,GPR116 ,BC042990 ,GPR110 ,TNFRSF21 ,CD2AP ,GPR111 ,GPR115 ,OPN5 ,MUT ,CENPQ ,GLYATL3 ,RHAG ,CRISP2 ,CRISP3 ,PGK2 ,BC067243 ,CRISP1 ,DEFB133 ,DEFB110 ,TFAP2D ,TFAP2B ,PKHD1 ,MIR206 ,IL17A ,IL17F ,PAQR8 ,EFHC1 ,TRAM2 ,TRAM2-AS1 ,LOC730101 ,TMEM14A ,GSTA2 ,GSTA1 ,GSTA5 ,GSTA3 ,GSTA4 ,ICK ,GCM1 ,GCLC ,AK126334 ,KLHL31 ,AX746830 ,LRRC1 ,A…	CLIC5,MUT,CENPQ,PKHD1,HMGCLL1,BMP5,KHDRBS2,PHF3,COL9A1,COL12A1,TPBG,PTCHD4,DOPEY1
6	span.2	gain	88539460	92525607	mcr.1	88539460	92525607	14	1	4	0.5854	AY927641 ,SPACA1 ,CNR1 ,RNGTT ,PNRC1 ,PM20D2 ,GABRR1 ,GABRR2 ,UBE2J1 ,RRAGD ,ANKRD6 ,LYRM2 ,MDN1 ,BACH2 ,MAP3K7 ,BC037927 ,CASP8AP2 ,GJA10 ,SRSF12 ,7SK ,MIR4464 ,Mir_562 ,MIR4643 ,JQ733905
6	span.3	gain	123673677	124811414	mcr.1	123673677	124811414	17	1	1.1	0.8166	TRDN ,AL832096 ,NKAIN2
6	span.1	loss	85398290	88410912	mcr.1	85398290	88410912	14	1	3	-0.9037	TBX18 ,AK024998 ,NT5E ,SNX14 ,SYNCRIP ,SNHG5 ,SNORD50A ,HTR1E ,ZNF292 ,GJB7 ,SMIM8 ,C6orf165 ,RARS2 ,ORC3 ,AKIRIN2 ,SNORD50B ,SLC35A1 ,CGA ,C6orf163 ,C6orf164	ZNF292
6	span.2	loss	93354545	95497340	mcr.1	93354545	95497340	14	1	2.1	-0.9958	EPHA7 ,TSG1
6	span.3	loss	104466712	170875994	mcr.1	104466712	117717298	21	1	13.3	-0.5375	HACE1 ,LIN28B ,BVES ,BVES-AS1 ,POPDC3 ,PREP ,PRDM1 ,ATG5 ,AIM1 ,RTN4IP1 ,QRSL1 ,LOC100422737 ,AK123416 ,C6orf203 ,BEND3 ,PDSS2 ,SOBP ,SEC63 ,OSTM1 ,AF520419 ,NR2E1 ,SNX3 ,LACE1 ,FOXO3 ,LINC00222 ,ARMC2 ,SESN1 ,CEP57L1 ,LOC100996634 ,CCDC162P ,C6orf185 ,CD164 ,SMPD2 ,MICAL1 ,ZBTB24 ,AK9 ,FIG4 ,GPR6 ,WASF1 ,CDC40 ,DDO ,SLC22A16 ,CDK19 ,BC047513 ,AMD1 ,GTF3C6 ,RPF2 ,GSTM2P1 ,SLC16A10 ,KIAA1919 ,REV3…	SOBP,SEC63,SMPD2,LAMA4,GPRC6A
6	span.3	loss	104466712	170875994	mcr.2	117717298	124125385	1,21	2	6.4	-0.61795	ROS1 ,DCBLD1 ,NUS1 ,SLC35F1 ,CEP85L ,PLN ,FAM184A ,MAN1A1 ,LOC285762 ,C6orf170 ,GJA1 ,HSF2 ,BC022047 ,SERINC1 ,PKIB ,FABP7 ,SMPDL3A ,CLVS2 ,TRDN ,AL832096 ,NKAIN2 ,BRD7P3 ,ASF1A ,LOC100287632 ,MCM9 ,MIR548B ,U6 ,Mir_584
6	span.3	loss	104466712	170875994	mcr.3	124125385	125404035	14,1,21	3	1.3	-0.6984	NKAIN2 ,STL ,RNF217 ,Metazoa_SRP
6	span.3	loss	104466712	170875994	mcr.4	125404035	125404069	14,21	2	0	-0.71135	RNF217
6	span.3	loss	104466712	170875994	mcr.5	125404069	128040643	21	1	2.6	-0.5375	RNF217 ,TPD52L1 ,HDDC2 ,BC036196 ,HEY2 ,NCOA7 ,HINT3 ,TRMT11 ,CENPW ,AK127472 ,RSPO3 ,ECHDC1 ,SOGA3 ,C6orf58 ,KIAA0408 ,THEMIS ,LOC643623 ,TRNA_Glu ,7SK ,Vimentin3 ,RNF146 ,5S_rRNA ,MIR5695
6	span.3	loss	104466712	170875994	mcr.6	128040643	130253534	14,21	2	2.2	-0.66105	LAMA2 ,BC035400 ,ARHGAP18 ,TMEM244 ,PTPRK ,THEMIS ,U6 ,5S_rRNA ,Mir_548	PTPRK
6	span.3	loss	104466712	170875994	mcr.7	130253534	131485575	21	1	1.2	-0.5375	L3MBTL3 ,EPB41L2 ,AKAP7 ,TMEM200A ,SMLR1 ,Mir_562 ,SAMD3
6	span.3	loss	104466712	170875994	mcr.8	131485575	132436368	14,21	2	1	-0.69955	AKAP7 ,ARG1 ,MED23 ,ENPP3 ,CTGF ,OR2A4 ,CTAGE9 ,ENPP1 ,7SK ,DD182001	ENPP3
6	span.3	loss	104466712	170875994	mcr.9	132436368	144981324	21	1	12.5	-0.5375	LOC100507254 ,MOXD1 ,STX7 ,TAAR5 ,TAAR2 ,TAAR1 ,VNN1 ,VNN2 ,SLC18B1 ,RPS12 ,SNORA33 ,LINC00326 ,EYA4 ,BC041459 ,MGC34034 ,TCF21 ,AX747860 ,SLC2A12 ,SGK1 ,BC040308 ,LOC154092 ,AJ606331 ,ALDH8A1 ,HBS1L ,MYB ,AHI1 ,PDE7B ,AJ606316 ,MTFR2 ,BCLAF1 ,MAP3K5 ,PEX7 ,SLC35D3 ,NHEG1 ,IL20RA ,IL22RA2 ,IFNGR1 ,OLIG3 ,LOC100130476 ,PERP ,KIAA1244 ,PBOV1 ,HEBP2 ,FLJ46906 ,LOC100507462 ,CCDC28A ,ABRACL ,HECA ,LO…	TAAR5,SLC2A12,SGK1,AHI1,NMBR,UTRN
6	span.3	loss	104466712	170875994	mcr.10	144981324	147830500	14,21	2	2.8	-0.7161	UTRN ,EPM2A ,FLJ44955 ,FBXO30 ,LOC100507557 ,SHPRH ,RAB32 ,STXBP5-AS1 ,STXBP5 ,SAMD5 ,GRM1 ,ADGB ,LOC729176 ,TRNA_Gln ,5S_rRNA ,FW339973	UTRN,FBXO30
6	span.3	loss	104466712	170875994	mcr.11	147830500	160328389	21	1	12.5	-0.5375	SAMD5 ,BC047626 ,SASH1 ,UST ,LOC100128176 ,SUMO4 ,PPIL4 ,GINM1 ,KATNA1 ,LATS1 ,NUP43 ,PCMT1 ,LRP11 ,LOC100652739 ,RAET1E ,BC040898 ,ULBP2 ,ULBP1 ,RAET1K ,ULBP3 ,PPP1R14C ,IYD ,PLEKHG1 ,BC031960 ,ZBTB2 ,RMND1 ,C6orf211 ,CCDC170 ,ESR1 ,SYNE1 ,MYCT1 ,VIP ,FBXO5 ,MTRF1L ,RGS17 ,OPRM1 ,SCAF8 ,AK124484 ,TIAM2 ,TFB1M ,CLDN20 ,NOX3 ,ARID1B ,ZDHHC14 ,SNX9 ,SYNJ2 ,SERAC1 ,GTF2H5 ,TULP4 ,TMEM181 ,DYNLT1 ,SY…	MYCT1,FNDC1
6	span.3	loss	104466712	170875994	mcr.12	160328389	163149089	1,21	2	2.8	-0.5952	MAS1 ,IGF2R ,LOC729603 ,SLC22A1 ,SLC22A2 ,SLC22A3 ,LPA ,PLG ,MAP3K4 ,AGPAT4 ,AGPAT4-IT1 ,PARK2 ,PACRG ,LPAL2 ,AIRN
6	span.3	loss	104466712	170875994	mcr.13	163149089	167271675	14,1,21	3	4.1	-0.6529	PACRG ,AK058177 ,QKI ,AK093114 ,AK090788 ,C6orf118 ,PDE10A ,AK090688 ,LINC00473 ,T ,PRR18 ,SFT2D1 ,LOC100289495 ,RPS6KA2 ,AK296276 ,PACRG-AS1 ,LINC00602 ,TRNA_Pseudo ,DKFZp451B082 ,CAHM ,MIR1913 ,MPC1 ,RPS6KA2-IT1
6	span.3	loss	104466712	170875994	mcr.14	167271675	167571182	1,21	2	0.3	-0.5952	RPS6KA2 ,RNASET2 ,FGFR1OP ,CCR6 ,GPR31 ,MIR3939
6	span.3	loss	104466712	170875994	mcr.15	167571182	170875994	21	1	3.3	-0.5375	UNC93A ,TTLL2 ,TCP10 ,AK127120 ,MLLT4-AS1 ,HGC6.1.1 ,KIF25 ,FRMD1 ,DACT2 ,SMOC2 ,THBS2 ,AK055570 ,WDR27 ,C6orf120 ,TCTE3 ,C6orf70 ,LINC00242 ,LOC154449 ,DLL1 ,FAM120B ,TBP ,C6orf123 ,TCP10L2 ,HGC6.3 ,LINC00574 ,GPR31 ,AF086258 ,PHF10 ,PSMB1 ,LOC441178 ,MLLT4 ,MIR4644	KIF25,FAM120B
7	span.1	gain	35393	159024708	mcr.1	35393	121599	13	1	0.1	0.2713	NA
7	span.1	gain	35393	159024708	mcr.2	121599	15240896	13,22	2	15.1	0.3037	AK024243 ,FAM20C ,AX746542 ,PDGFA ,PRKAR1B ,GET4 ,ADAP1 ,COX19 ,CYP2W1 ,C7orf50 ,GPR146 ,GPER ,ZFAND2A ,AK090593 ,MICALL2 ,INTS1 ,MAFK ,TMEM184A ,TFAMP1 ,LOC401296 ,MAD1L1 ,AK127048 ,FTSJ2 ,NUDT1 ,SNX8 ,EIF3B ,BC034268 ,LFNG ,BRAT1 ,IQCE ,TTYH3 ,AMZ1 ,GNA12 ,CARD11 ,BC038729 ,SDK1 ,FOXK1 ,AP5Z1 ,RADIL ,PAPOLB ,BC045805 ,MMD2 ,RBAK ,ZNF890P ,WIPI2 ,SLC29A4 ,TNRC18 ,FBXL18 ,BC044606 ,ACTB ,FSCN1 ,R…	SUN1
7	span.1	gain	35393	159024708	mcr.3	15240896	18066346	13,22,4	3	2.8	0.3361	AGMO ,MEOX2 ,BX538274 ,LOC100506025 ,SOSTDC1 ,ANKMY2 ,BZW2 ,TSPAN13 ,AGR2 ,AGR3 ,SNX13 ,ISPD ,AHR ,LRRC72 ,Mir_384	ISPD
7	span.1	gain	35393	159024708	mcr.4	18066346	22347997	13,22	2	4.3	0.3037	PRPS1L1 ,HDAC9 ,TWIST1 ,BC043576 ,FERD3L ,TWISTNB ,MACC1 ,ITGB8 ,SP8 ,SP4 ,RAPGEF5 ,ABCB5 ,CDCA7L ,TMEM196 ,RPL23P8 ,MIR3146 ,SNORD56 ,Mir_1183 ,MACC1-AS1 ,DNAH11	PRPS1L1,MACC1
7	span.1	gain	35393	159024708	mcr.5	22347997	27532205	13,22,4	3	5.2	0.2852	RAPGEF5 ,LOC100506178 ,IL6 ,TOMM7 ,SNORD93 ,FAM126A ,KLHL7-AS1 ,KLHL7 ,NUPL2 ,AK057873 ,GPNMB ,MALSU1 ,IGF2BP3 ,TRA2A ,CLK2P ,CCDC126 ,FAM221A ,STK31 ,NPY ,MPP6 ,OSBPL3 ,CYCS ,C7orf31 ,NPVF ,AK057379 ,NFE2L3 ,HNRNPA2B1 ,CBX3 ,LOC441204 ,KIAA0087 ,C7orf71 ,SKAP2 ,HOXA1 ,HOTAIRM1 ,HOXA2 ,BC035889 ,HOXA4 ,HOXA5 ,HOXA6 ,HOXA-AS3 ,HOXA7 ,HOXA9 ,HOXA11 ,HOXA13 ,EVX1 ,BC034444 ,STEAP1B ,LOC541472 ,DFNA5…	HOXA9
7	span.1	gain	35393	159024708	mcr.6	27532205	45145179	13,22	2	17.6	0.3037	HIBADH ,TSL-A ,TAX1BP1 ,JAZF1 ,BC087859 ,CREB5 ,TRIL ,DQ601810 ,CPVL ,LOC100506497 ,CHN2 ,BC038570 ,PRR15 ,LOC646762 ,DPY19L2P3 ,FKBP14 ,PLEKHA8 ,C7orf41 ,ZNRF2 ,DKFZP586I1420 ,NOD1 ,GGCT ,LOC401320 ,GARS ,CRHR2 ,INMT ,FAM188B ,GHRHR ,ADCYAP1R1 ,NEUROD6 ,PPP1R17 ,PDE1C ,BC043188 ,LSM5 ,AVL9 ,DPY19L1P1 ,LOC401321 ,DPY19L1P2 ,KBTBD2 ,FKBP9 ,NT5C3A ,AX721280 ,RP9 ,BBS9 ,hCG_1643653 ,AK025321 ,NPSR1 …	CREB5,INMT,CDK13,CCDC129,BMPER
7	span.1	gain	35393	159024708	mcr.7	45145179	61969099	22	1	16.8	0.3361	RAMP3 ,ADCY1 ,SEPT7P2 ,DQ597235 ,DQ584937 ,DQ574672 ,DQ584939 ,DQ599799 ,DQ583079 ,IGFBP1 ,IGFBP3 ,AK125311 ,TNS3 ,LINC00525 ,PKD1L1 ,C7orf69 ,HUS1 ,SUN3 ,C7orf57 ,UPP1 ,ABCA13 ,VWC2 ,ZPBP ,IKZF1 ,FIGNL1 ,DDC ,GRB10 ,COBL ,DQ593490 ,DQ574659 ,DQ600587 ,POM121L12 ,AB074160 ,BC036261 ,SEC61G ,EGFR ,EGFR-AS1 ,LANCL2 ,VOPP1 ,DQ575984 ,DQ584609 ,DQ599872 ,CO9 ,SEPT14 ,ZNF713 ,MRPS17 ,GBAS ,PSPH ,CCT6A…	UPP1
7	span.1	gain	35393	159024708	mcr.8	61969099	62517767	22,2	2	0.5	0.624	NA
7	span.1	gain	35393	159024708	mcr.9	62517767	62517770	17,22,2	3	0	0.536	NA
7	span.1	gain	35393	159024708	mcr.10	62517770	62548038	12,17,22,2	4	0	0.52905	NA
7	span.1	gain	35393	159024708	mcr.11	62548038	63219064	12,17,22,26,2	5	0.7	0.536	DQ597235 ,DQ590432 ,DQ574660 ,ZNF733P ,LOC100287834 ,MIR4283-1 ,DQ599768 ,DQ584939 ,DQ599799
7	span.1	gain	35393	159024708	mcr.12	63219064	71743726	12,17,21,22,26,2	6	8.5	0.52905	BC042811 ,LOC100506050 ,ZNF679 ,AK123141 ,ZNF680 ,LOC100128885 ,ZNF107 ,BC053669 ,AK097702 ,ZNF273 ,ZNF117 ,BC044608 ,DQ596928 ,ZNF92 ,LOC441242 ,INTS4L2 ,CCT6P1 ,SNORA22 ,VKORC1L1 ,GUSB ,ASL ,TPST1 ,LINC00174 ,KCTD7 ,RABGEF1 ,GTF2IRD1P1 ,TMEM248 ,SBDS ,TYW1 ,PMS2P4 ,BC006435 ,BC017910 ,AUTS2 ,WBSCR17 ,CALN1 ,CCT6P3 ,LOC493754 ,STAG3L4 ,ZNF727 ,ZNF735 ,ZNF736 ,ERV3-1 ,CRCP ,TRNA ,LOC649395 ,LOC64…
7	span.1	gain	35393	159024708	mcr.13	71743726	76740999	12,13,17,21,22,26,2	7	5	0.5221	CALN1 ,SBDSP1 ,POM121 ,PMS2L2 ,DQ586658 ,GTF2IRD2P1 ,BC018166 ,TRIM50 ,FKBP6 ,FZD9 ,BAZ1B ,BCL7B ,TBL2 ,MLXIPL ,VPS37D ,DNAJC30 ,WBSCR22 ,STX1A ,ABHD11 ,CLDN3 ,CLDN4 ,WBSCR27 ,WBSCR28 ,ELN ,LIMK1 ,EIF4H ,LAT2 ,RFC2 ,CLIP2 ,GTF2I ,BC070376 ,NCF1 ,GTF2IRD2 ,PMS2P5 ,GATSL1 ,AK095583 ,AL832384 ,WBSCR16 ,GTF2IRD2B ,NCF1C ,GTF2IP1 ,PMS2L14 ,AL831977 ,GATSL2 ,TRIM73 ,NSUN5P1 ,POM121C ,HIP1 ,CCL26 ,RHBDD…
7	span.1	gain	35393	159024708	mcr.14	76740999	8.24611e+07	12,13,17,21,22,26,2,4	8	5.7	0.45755	CCDC146 ,FGL2 ,GSAP ,PTPN12 ,RSBN1L-AS1 ,TMEM60 ,PHTF2 ,AK124308 ,MAGI2 ,GNAI1 ,CD36 ,SEMA3C ,AY927633 ,HGF ,AK092048 ,CACNA2D1 ,AK055932 ,PCLO ,RSBN1L ,RPL13AP17 ,MAGI2-AS3 ,GNAT3 ,BC037783 ,MIR548M ,Mir_548 ,MIR548AU ,MAGI2-AS2	PHTF2,HGF,PCLO
7	span.1	gain	35393	159024708	mcr.15	8.24611e+07	84671520	12,13,17,21,22,26,2	7	2.2	0.5221	PCLO ,SEMA3E ,SEMA3A ,BX647900 ,SEMA3D	PCLO,SEMA3A
7	span.1	gain	35393	159024708	mcr.16	84671520	86274023	12,13,15,17,21,22,26,2	8	1.6	0.52905	SEMA3D ,GRM3	GRM3
7	span.1	gain	35393	159024708	mcr.17	86274023	110763746	12,13,15,17,21,22,24,26,2	9	24.5	0.5221	GRM3 ,BC035377 ,DMTF1 ,TMEM243 ,TP53TG1 ,CROT ,ABCB4 ,ABCB1 ,RUNDC3B ,SLC25A40 ,DBF4 ,ADAM22 ,SRI ,STEAP4 ,C7orf62 ,DPY19L2P4 ,STEAP1 ,STEAP2 ,GTPBP10 ,CLDN12 ,CDK14 ,FZD1 ,MTERF ,AKAP9 ,CYP51A1 ,AL133568 ,KRIT1 ,ANKIB1 ,GATAD1 ,PEX1 ,RBM48 ,FAM133B ,SAMD9 ,SAMD9L ,HEPACAM2 ,CCDC132 ,CALCR ,TFPI2 ,GNGT1 ,GNG11 ,BET1 ,COL1A2 ,CASD1 ,SGCE ,PON1 ,PON2 ,PDK4 ,DYNC1I1 ,SLC25A13 ,C7orf76 ,SHFM1 ,DLX6-A…	GRM3,C7orf62,KRIT1,SAMD9,HEPACAM2,TRRAP,MBLAC1,SERPINE1,NAT16,MOGAT3,FBXL13,CCDC71L,PPP1R9A,RELN,LAMB4,FBXO24
7	span.1	gain	35393	159024708	mcr.18	110763746	111032701	12,13,15,17,21,22,24,26	8	0.3	0.46595	LRRN3 ,IMMP2L
7	span.1	gain	35393	159024708	mcr.19	111032701	117171024	12,13,15,17,21,22,24,26,2	9	6.1	0.5221	DOCK4 ,BC043243 ,ZNF277 ,IFRD1 ,TMEM168 ,C7orf60 ,GPR85 ,FOXP2 ,MDFIC ,BC022431 ,BC039665 ,TFEC ,BC040208 ,TES ,BD495725 ,AK097428 ,DQ656011 ,CAV2 ,CAV1 ,CAPZA2 ,ST7-AS1 ,ST7 ,ST7-OT4 ,ST7OT2 ,ST7-AS2 ,WNT2 ,ASZ1 ,CFTR ,IMMP2L ,PPP1R3A ,MET ,LSMEM1 ,LOC401397 ,MIR3666 ,Y_RNA ,SNORA25 ,U7 ,5S_rRNA	DOCK4,CFTR,MET
7	span.1	gain	35393	159024708	mcr.20	117171024	142008804	12,13,15,17,22,24,26,2	8	24.8	0.52905	CFTR ,CTTNBP2 ,NAA38 ,ANKRD7 ,KCND2 ,TSPAN12 ,ING3 ,CPED1 ,WNT16 ,PTPRZ1 ,AASS ,FEZF1 ,RNF133 ,RNF148 ,TAS2R16 ,SLC13A1 ,IQUB ,NDUFA5 ,ASB15 ,LMOD2 ,WASL ,AL110181 ,HYALP1 ,HYAL4 ,SPAM1 ,BC041947 ,BC031318 ,GPR37 ,LOC154872 ,POT1 ,GRM8 ,BC040328 ,ZNF800 ,GCC1 ,ARF5 ,FSCN3 ,SND1 ,SND1-IT1 ,LRRC4 ,LEP ,RBM28 ,IMPDH1 ,DQ596633 ,METTL2B ,FAM71F2 ,FAM71F1 ,CALU ,OPN1SW ,CCDC136 ,FLNC ,IRF5 ,TNPO3 ,TPI…	CFTR,KCND2,PTPRZ1,HYAL4,POT1,ARF5,FLNC,SMO,NRF1,CPA2,CHRM2,ATP6V0A4,SLC37A3,BRAF,AGK
7	span.1	gain	35393	159024708	mcr.21	142008804	142572772	13,15,17,22,24,26,2	7	0.6	0.536	TCRBV9S1A1T ,TCRBV7S1A1N2T ,T-cell receptor IGR b 14 Vbeta 13 ,TCRBV7S3A2 ,TCRBV6S1A1N1 ,TCRBV12S2 ,TCRBV21S1 ,TCRBV12S3 ,CDR3 ,AF397448 ,TCRBV6S3A1N1T ,AY124788 ,TCRBV6S2A1N1T ,TCRBV17S1A1T ,TCRBV2S1 ,TCRBV10S1P ,TCRBV15S1 ,MTRNR2L6 ,TCRBV11S1A1T ,PRSS1 ,BV6S4-BJ2S2 ,TCRBV20S1A1N2 ,TRPV6 ,TCRBV5S3A2T ,TCRBV5S2 ,TCRBV14S1 ,TCRBV22S1A2N1T ,TCRBV5S1A1T ,TCRBV20S1 ,TCRBV5S6A3N2T ,BV13S1J2.7 ,TRB ,TC…
7	span.1	gain	35393	159024708	mcr.22	142572772	145449479	12,13,15,17,22,24,26,2	8	2.9	0.4911	TRPV6 ,TRPV5 ,C7orf34 ,KEL ,OR9A2 ,OR6W1P ,PIP ,GSTK1 ,TMEM139 ,CASP2 ,CLCN1 ,ZYX ,EPHA1 ,EPHA1-AS1 ,TAS2R41 ,DQ786304 ,FAM115C ,CTAGE6 ,FAM115A ,OR2F1 ,OR6B1 ,ARHGEF35 ,OR2A9P ,ARHGEF5 ,TPK1 ,FAM131B ,CTAGE4 ,OR6V1 ,TAS2R39 ,TAS2R40 ,TAS2R60 ,CTAGE15 ,LOC154761 ,OR2F2 ,OR2A5 ,OR2A25 ,OR2A12 ,OR2A2 ,OR2A14 ,OR2A1 ,OR2A7 ,Metazoa_SRP ,BAC05914.1 ,ARHGEF34P ,NOBOX ,U6atac ,RNU6-57P	KEL
7	span.1	gain	35393	159024708	mcr.23	145449479	145601110	12,13,15,17,22,24,26	7	0.2	0.4462	NA
7	span.1	gain	35393	159024708	mcr.24	145601110	1.5892e+08	12,13,15,17,22,24,26,2	8	13.3	0.4911	CNTNAP2 ,C7orf33 ,CUL1 ,EZH2 ,PDIA4 ,ZNF786 ,ZNF425 ,ZNF398 ,ZNF282 ,ZNF212 ,AF035281 ,ZNF777 ,KRBA1 ,ZNF467 ,ATP6V0E2-AS1 ,ATP6V0E2 ,DQ590227 ,LRRC61 ,ZBED6CL ,RARRES2 ,ZNF775 ,LOC285972 ,GIMAP8 ,GIMAP7 ,GIMAP4 ,GIMAP2 ,AK125599 ,TMEM176B ,TMEM176A ,ABP1 ,KCNH2 ,NOS3 ,ABCB8 ,ASIC3 ,CDK5 ,SLC4A2 ,FASTK ,TMUB1 ,AGAP3 ,ASB10 ,ABCF2 ,CHPF2 ,SMARCD3 ,NUB1 ,AK055458 ,WDR86 ,CRYGN ,RHEB ,PRKAG2 ,BC0408…	EZH2,ZNF467,LRRC61,KCNH2,FASTK,WDR60,RBM33,PAXIP1
7	span.1	gain	35393	159024708	mcr.25	1.5892e+08	158935223	12,13,15,17,22,24,2	7	0	0.4462	VIPR2
7	span.1	gain	35393	159024708	mcr.26	158935223	159024608	12,13,15,17,22,24	6	0.1	0.428	VIPR2
7	span.1	gain	35393	159024708	mcr.27	159024608	159024657	13,15,17,22,24	5	0	0.4098	NA
7	span.1	gain	35393	159024708	mcr.28	159024657	159024658	15,22,24	3	0	0.4098	NA
7	span.1	gain	35393	159024708	mcr.29	159024658	159024707	15,22	2	0	0.55935	NA
7	span.1	gain	35393	159024708	mcr.30	159024707	159024708	15	1	0	0.7826	NA
7	span.1	loss	35421	61969097	mcr.1	35421	35451	17	1	0	-0.7285	NA
7	span.1	loss	35421	61969097	mcr.2	35451	208945	12,17	2	0.2	-0.7696	AK024243 ,FAM20C
7	span.1	loss	35421	61969097	mcr.3	208945	209003	12,17,26	3	0	-0.8068	FAM20C
7	span.1	loss	35421	61969097	mcr.4	209003	6840791	12,17,26,4	4	6.6	-0.8059	FAM20C ,AX746542 ,PDGFA ,PRKAR1B ,GET4 ,ADAP1 ,COX19 ,CYP2W1 ,C7orf50 ,GPR146 ,GPER ,ZFAND2A ,AK090593 ,MICALL2 ,INTS1 ,MAFK ,TMEM184A ,TFAMP1 ,LOC401296 ,MAD1L1 ,AK127048 ,FTSJ2 ,NUDT1 ,SNX8 ,EIF3B ,BC034268 ,LFNG ,BRAT1 ,IQCE ,TTYH3 ,AMZ1 ,GNA12 ,CARD11 ,BC038729 ,SDK1 ,FOXK1 ,AP5Z1 ,RADIL ,PAPOLB ,BC045805 ,MMD2 ,RBAK ,ZNF890P ,WIPI2 ,SLC29A4 ,TNRC18 ,FBXL18 ,BC044606 ,ACTB ,FSCN1 ,RNF216 ,BC0…	SUN1
7	span.1	loss	35421	61969097	mcr.5	6840791	6919842	12,17,26	3	0.1	-0.8068	CCZ1B
7	span.1	loss	35421	61969097	mcr.6	6919842	15025335	12,17,26,4	4	8.1	-0.76765	C1GALT1 ,COL28A1 ,MIOS ,RPA3 ,GLCCI1 ,ICA1 ,AX746880 ,NXPH1 ,PER4 ,NDUFA4 ,PHF14 ,BC040327 ,TMEM106B ,VWDE ,BC075797 ,SCIN ,ARL4A ,ETV1 ,DGKB ,LOC729852 ,LOC100131257 ,RBSG3 ,U3 ,THSD7A ,TRNA
7	span.1	loss	35421	61969097	mcr.7	15025335	18066533	12,17,26	3	3	-0.8068	AGMO ,MEOX2 ,BX538274 ,LOC100506025 ,SOSTDC1 ,ANKMY2 ,BZW2 ,TSPAN13 ,AGR2 ,AGR3 ,SNX13 ,PRPS1L1 ,ISPD ,AHR ,LRRC72 ,Mir_384	PRPS1L1,ISPD
7	span.1	loss	35421	61969097	mcr.8	18066533	18166951	12,17	2	0.1	-0.7696	PRPS1L1	PRPS1L1
7	span.1	loss	35421	61969097	mcr.9	18166951	18868733	12,17,4	3	0.7	-0.7285	HDAC9
7	span.1	loss	35421	61969097	mcr.10	18868733	22206809	12,17,26,4	4	3.3	-0.75115	HDAC9 ,TWIST1 ,BC043576 ,FERD3L ,TWISTNB ,MACC1 ,ITGB8 ,SP8 ,SP4 ,RAPGEF5 ,ABCB5 ,CDCA7L ,TMEM196 ,RPL23P8 ,MIR3146 ,SNORD56 ,Mir_1183 ,MACC1-AS1 ,DNAH11	MACC1
7	span.1	loss	35421	61969097	mcr.11	22206809	27671905	12,17,26	3	5.5	-0.7738	RAPGEF5 ,LOC100506178 ,IL6 ,TOMM7 ,SNORD93 ,FAM126A ,KLHL7-AS1 ,KLHL7 ,NUPL2 ,AK057873 ,GPNMB ,MALSU1 ,IGF2BP3 ,TRA2A ,CLK2P ,CCDC126 ,FAM221A ,STK31 ,NPY ,MPP6 ,OSBPL3 ,CYCS ,C7orf31 ,NPVF ,AK057379 ,NFE2L3 ,HNRNPA2B1 ,CBX3 ,LOC441204 ,KIAA0087 ,C7orf71 ,SKAP2 ,HOXA1 ,HOTAIRM1 ,HOXA2 ,BC035889 ,HOXA4 ,HOXA5 ,HOXA6 ,HOXA-AS3 ,HOXA7 ,HOXA9 ,HOXA11 ,HOXA13 ,EVX1 ,BC034444 ,HIBADH ,TSL-A ,STEAP1B ,L…	HOXA9
7	span.1	loss	35421	61969097	mcr.12	27671905	3.94595e+07	12,17,26,4	4	11.8	-0.75115	HIBADH ,TAX1BP1 ,JAZF1 ,BC087859 ,CREB5 ,TRIL ,DQ601810 ,CPVL ,LOC100506497 ,CHN2 ,BC038570 ,PRR15 ,LOC646762 ,DPY19L2P3 ,FKBP14 ,PLEKHA8 ,C7orf41 ,ZNRF2 ,DKFZP586I1420 ,NOD1 ,GGCT ,LOC401320 ,GARS ,CRHR2 ,INMT ,FAM188B ,GHRHR ,ADCYAP1R1 ,NEUROD6 ,PPP1R17 ,PDE1C ,BC043188 ,LSM5 ,AVL9 ,DPY19L1P1 ,LOC401321 ,DPY19L1P2 ,KBTBD2 ,FKBP9 ,NT5C3A ,AX721280 ,RP9 ,BBS9 ,hCG_1643653 ,AK025321 ,NPSR1 ,DPY19L…	CREB5,INMT,CCDC129,BMPER
7	span.1	loss	35421	61969097	mcr.13	3.94595e+07	39609626	12,17,26	3	0.2	-0.7738	POU6F2 ,YAE1D1
7	span.1	loss	35421	61969097	mcr.14	39609626	42237425	12,15,17,26	4	2.6	-0.75115	YAE1D1 ,RALA ,LINC00265 ,CDK13 ,MPLKIP ,C7orf10 ,INHBA ,INHBA-AS1 ,LOC646999 ,GLI3	CDK13
7	span.1	loss	35421	61969097	mcr.15	42237425	42962978	12,15,17,26,4	5	0.7	-0.7285	C7orf25 ,PSMA2 ,GLI3
7	span.1	loss	35421	61969097	mcr.16	42962978	46184805	12,17,26,4	4	3.2	-0.75115	PSMA2 ,MRPL32 ,HECW1 ,AX748020 ,LOC100506895 ,STK17A ,COA1 ,BLVRA ,MRPS24 ,URGCP ,UBE2D4 ,SPDYE1 ,AX747182 ,LINC00957 ,DBNL ,PGAM2 ,POLM ,AEBP1 ,POLD2 ,MYL7 ,GCK ,YKT6 ,CAMK2B ,AX746562 ,NUDCD3 ,NPC1L1 ,DDX56 ,TMED4 ,DQ574505 ,OGDH ,ZMIZ2 ,PPIA ,H2AFV ,PURB ,MYO1G ,SNHG15 ,CCM2 ,NACAD ,RAMP3 ,ADCY1 ,SEPT7P2 ,DQ597235 ,DQ584937 ,DQ574672 ,DQ584939 ,DQ599799 ,DQ583079 ,IGFBP1 ,IGFBP3 ,POLR2J4 ,BC00…
7	span.1	loss	35421	61969097	mcr.17	46184805	49815691	12,17,26	3	3.6	-0.7738	AK125311 ,TNS3 ,LINC00525 ,PKD1L1 ,C7orf69 ,HUS1 ,SUN3 ,C7orf57 ,UPP1 ,ABCA13 ,VWC2 ,C7orf65 ,CDC14C	UPP1
7	span.1	loss	35421	61969097	mcr.18	49815691	53255424	12,17,26,4	4	3.4	-0.75115	VWC2 ,ZPBP ,IKZF1 ,FIGNL1 ,DDC ,GRB10 ,COBL ,DQ593490 ,DQ574659 ,DQ600587 ,POM121L12 ,C7orf72 ,DQ584971 ,DQ576962 ,LOC100129427 ,DQ597892 ,DQ599872
7	span.1	loss	35421	61969097	mcr.19	53255424	55629592	12,17,26	3	2.4	-0.7738	AB074160 ,BC036261 ,SEC61G ,EGFR ,EGFR-AS1 ,LANCL2 ,VOPP1 ,HPVC1 ,VSTM2A ,FLJ45974 ,GU228584
7	span.1	loss	35421	61969097	mcr.20	55629592	57832915	12,17,26,4	4	2.2	-0.75115	VOPP1 ,DQ575984 ,DQ574659 ,DQ584609 ,DQ599872 ,CO9 ,SEPT14 ,ZNF713 ,MRPS17 ,GBAS ,PSPH ,CCT6A ,SNORA15 ,SUMF2 ,CHCHD2 ,NUPR1L ,DQ593490 ,BC035176 ,DQ597892 ,DQ578920 ,L37717 ,FKBP9L ,BC036258 ,BC215 ,ZNF479 ,DQ584971 ,PHKG1 ,DKFZp434L192 ,DQ576962 ,ZNF716 ,U6 ,DD413584 ,SNORA22 ,DQ600587 ,LOC650226 ,LOC100130849 ,MIR4283-1 ,GUSBP10 ,TRNA ,MtDNA_ssA ,MIR3147 ,DL490813
7	span.1	loss	35421	61969097	mcr.21	57832915	57894980	12,17,4	3	0.1	-0.7285	NA
7	span.1	loss	35421	61969097	mcr.22	57894980	61969089	17,4	2	4.1	-0.64895	NA
7	span.1	loss	35421	61969097	mcr.23	61969089	61969097	4	1	0	-0.5694	NA
7	span.2	loss	67277424	68838266	mcr.1	67277424	68838266	4	1	1.6	-0.3442	NA
7	span.3	loss	111540254	113091273	mcr.1	111540254	113091273	4	1	1.6	-0.5673	DOCK4 ,ZNF277 ,IFRD1 ,TMEM168 ,C7orf60 ,GPR85 ,LSMEM1 ,LOC401397	DOCK4
7	span.4	loss	134133800	139311523	mcr.1	134133800	139311523	4	1	5.2	-0.7058	AKR1B1 ,AKR1B10 ,BPGM ,CALD1 ,C7orf49 ,TMEM140 ,WDR91 ,NUP205 ,C7orf73 ,SLC13A4 ,FAM180A ,LUZP6 ,CHRM2 ,LOC349160 ,PTN ,AK094915 ,DGKI ,CREB3L2 ,AKR1D1 ,TRIM24 ,ATP6V0A4 ,ZC3HAV1L ,ZC3HAV1 ,TTC26 ,KLRG2 ,HIPK2 ,TMEM213 ,CLEC2L ,AKR1B15 ,AGBL3 ,STRA8 ,CNOT4 ,DQ587956 ,SVOPL ,KIAA1549 ,UBN2 ,C7orf55-LUC7L2 ,Y_RNA ,MIR490 ,JB175331 ,SNORD81 ,LOC100130880 ,JB074968 ,7SK ,MIR4468 ,JB175279 ,DQ573766 ,…	CHRM2,ATP6V0A4
8	span.1	gain	194723	146218206	mcr.1	194723	15095076	20	1	14.9	0.4141	ZNF596 ,FBXO25 ,AK056623 ,AK128400 ,ERICH1 ,ERICH1-AS1 ,DLGAP2 ,AK093412 ,CLN8 ,ARHGEF10 ,KBTBD11 ,MYOM2 ,AX747124 ,BC045738 ,AK128880 ,LOC100287015 ,MCPH1 ,ANGPT2 ,AGPAT5 ,DEFB1 ,DEFA6 ,DEFA4 ,DEFA1 ,DEFT1P ,DEFA1B ,DEFA5 ,BC030294 ,DEFB109P1B ,DEFB103A ,SPAG11B ,DEFB106A ,DEFB107A ,DEFB107B ,DEFB104B ,DEFB4A ,SGK223 ,CLDN23 ,MFHAS1 ,ERI1 ,PPP1R3B ,BC017578 ,LOC157273 ,TNKS ,MIR124-1 ,MSRA ,PRSS…	DLGAP2,MYOM2,DLC1,CSMD1
8	span.1	gain	194723	146218206	mcr.2	15095076	21837622	15,20	2	6.7	1.29675	SGCZ ,TUSC3 ,MSR1 ,FGF20 ,MICU3 ,ZDHHC2 ,CNOT7 ,VPS37A ,MTMR7 ,PDGFRL ,MTUS1 ,FGL1 ,PCM1 ,ASAH1 ,NAT1 ,NAT2 ,PSD3 ,SH2D4A ,INTS10 ,LPL ,SLC18A1 ,ATP6V1B2 ,LZTS1 ,AK057515 ,GFRA2 ,DOK2 ,XPO7 ,SLC7A2 ,CSGALNACT1 ,DPB ,TRNA_Pseudo ,LOC100128993 ,LZTS1-AS1 ,LOC286114	MTUS1,INTS10
8	span.1	gain	194723	146218206	mcr.3	21837622	36925302	20	1	15.1	0.4141	XPO7 ,NPM2 ,FGF17 ,NUDT18 ,HR ,REEP4 ,LGI3 ,SFTPC ,BMP1 ,PHYHIP ,POLR3D ,PIWIL2 ,AK125860 ,SORBS3 ,PDLIM2 ,C8orf58 ,KIAA1967 ,BIN3 ,EGR3 ,PEBP4 ,AK124682 ,BC043400 ,TNFRSF10B ,LOC286059 ,TNFRSF10C ,TNFRSF10D ,TNFRSF10A ,LOC389641 ,CHMP7 ,R3HCC1 ,LOXL2 ,LOC100507156 ,ENTPD4 ,SLC25A37 ,FP15737 ,STC1 ,ADAM28 ,ADAMDEC1 ,ADAM7 ,NEFM ,NEFL ,DOCK5 ,DKFZp451J181 ,GNRH1 ,KCTD9 ,CDCA2 ,EBF2 ,BC034827 ,BNIP…	HR,CDCA2,NUGGC,DUSP26,UNC5D,NKX2-6
8	span.1	gain	194723	146218206	mcr.4	36925302	38630007	15,20	2	1.7	1.25725	ZNF703 ,BC031939 ,AX747135 ,ERLIN2 ,PROSC ,GPR124 ,BRF2 ,RAB11FIP1 ,ADRB3 ,EIF4EBP1 ,ASH2L ,STAR ,LSM1 ,BAG4 ,DDHD2 ,PPAPDC1B ,WHSC1L1 ,LETM2 ,C8orf86 ,RNF5P1 ,LOC728024 ,GOT1L1 ,FGFR1 ,U6
8	span.1	gain	194723	146218206	mcr.5	38630007	39775771	20	1	1.1	0.4141	PLEKHA2 ,HTRA4 ,TM2D2 ,ADAM9 ,ADAM32 ,ADAM5 ,ADAM3A ,ADAM18 ,ADAM2 ,IDO1 ,TACC1 ,SNORD38 ,LOC100130964
8	span.1	gain	194723	146218206	mcr.6	39775771	41082378	20,4	2	1.3	0.33485	IDO1 ,C8orf4 ,ZMAT4 ,IDO2
8	span.1	gain	194723	146218206	mcr.7	41082378	42720475	20,24,4	3	1.6	0.4141	SFRP1 ,GOLGA7 ,GINS4 ,AGPAT6 ,NKX6-3 ,ANK1 ,KAT6A ,AP3M2 ,PLAT ,IKBKB ,POLB ,DKK4 ,VDAC3 ,CHRNB3 ,CHRNA6 ,THAP1 ,RNF170 ,SLC20A2 ,SMIM19 ,MIR486
8	span.1	gain	194723	146218206	mcr.8	42720475	4.75099e+07	15,20,24,4	4	4.8	0.6816	RNF170 ,HOOK3 ,FNTA ,HGSNAT ,POTEA ,SGK196
8	span.1	gain	194723	146218206	mcr.9	4.75099e+07	49643074	15,20,24,26,4	5	2.1	0.4327	LINC00293 ,LOC100287846 ,KIAA0146 ,CEBPD ,PRKDC ,MCM4 ,UBE2V2 ,EFCAB1 ,TRNA_Pseudo
8	span.1	gain	194723	146218206	mcr.10	49643074	55668221	12,15,20,24,26,4	6	6	0.44515	EFCAB1 ,SNAI2 ,BC042029 ,SNTG1 ,PXDNL ,PCMTD1 ,AX747167 ,ST18 ,FAM150A ,RB1CC1 ,OPRK1 ,AK056897 ,ATP6V1H ,RGS20 ,TCEA1 ,BC039537 ,LYPLA1 ,MRPL15 ,SOX17 ,RP1 ,AK299452 ,NPBWR1 ,JB175331 ,C8orf22
8	span.1	gain	194723	146218206	mcr.11	55668221	56015782	12,20,24,26,4	5	0.3	0.4327	XKR4
8	span.1	gain	194723	146218206	mcr.12	56015782	60031578	12,15,20,24,26,4	6	4	0.44515	XKR4 ,TMEM68 ,TGS1 ,LYN ,RPS20 ,SNORD54 ,CHCHD7 ,SDR16C5 ,PENK ,AX747062 ,LOC100507632 ,IMPAD1 ,LOC100507651 ,LINC00588 ,BC048118 ,AX746596 ,FAM110B ,BC032030 ,UBXN2B ,CYP7A1 ,SDCBP ,AX747379 ,TOX ,PLAG1 ,SBF1P1 ,MOS ,NSMAF ,SNORA3 ,U6 ,LOC286177 ,TRNA_Glu	NSMAF
8	span.1	gain	194723	146218206	mcr.13	60031578	60470296	12,20,24,26,4	5	0.4	0.4327	TOX ,SNORA51
8	span.1	gain	194723	146218206	mcr.14	60470296	6.17741e+07	12,15,20,24,26,4	6	1.3	0.44515	CA8 ,AK124262 ,RAB2A ,CHD7	CHD7
8	span.1	gain	194723	146218206	mcr.15	6.17741e+07	61880032	12,20,24,26,4	5	0.1	0.4327	CHD7 ,LOC100130298	CHD7
8	span.1	gain	194723	146218206	mcr.16	61880032	63659523	12,15,20,24,26,4	6	1.8	0.44515	CLVS1 ,ASPH ,BC047540 ,NKAIN3 ,LOC100130298 ,7SK ,MIR4470
8	span.1	gain	194723	146218206	mcr.17	63659523	63776872	12,20,24,26,4	5	0.1	0.4327	NKAIN3
8	span.1	gain	194723	146218206	mcr.18	63776872	66290023	12,15,20,24,26,4	6	2.5	0.44515	GGH ,TTPA ,YTHDF3 ,AK093370 ,LOC286184 ,MIR124-2 ,LOC401463 ,BHLHE22 ,CYP7B1 ,NKAIN3 ,UG0898H09 ,7SK ,LOC100130155 ,LINC00251 ,LOC101410533
8	span.1	gain	194723	146218206	mcr.19	66290023	66915416	12,20,24,26,4	5	0.6	0.4327	LOC286186 ,ARMC1 ,MTFR1 ,PDE7A ,TRNA_Tyr
8	span.1	gain	194723	146218206	mcr.20	66915416	68340172	12,15,20,24,26,4	6	1.4	0.44515	DNAJC5B ,TRIM55 ,CRH ,LOC100505659 ,RRS1 ,ADHFE1 ,C8orf46 ,MYBL1 ,VCPIP1 ,C8orf44 ,SGK3 ,MCMDC2 ,SNHG6 ,SNORD87 ,PPP1R42 ,COPS5 ,CSPP1 ,ARFGEF1 ,CPA6 ,PTTG3P ,TRNA_Tyr ,TRNA_Ala ,LOC100505676 ,TCF24 ,U2 ,JA611241	VCPIP1
8	span.1	gain	194723	146218206	mcr.21	68340172	69702997	12,15,20,24,26	5	1.4	0.4576	CPA6 ,PREX2 ,LOC286189 ,C8orf34 ,DQ584699 ,5S_rRNA
8	span.1	gain	194723	146218206	mcr.22	69702997	70476298	12,15,20,26	4	0.8	0.44515	LOC100505718 ,SULF1 ,C8orf34 ,TRNA_Pseudo
8	span.1	gain	194723	146218206	mcr.23	70476298	70978441	12,15,20,24,26	5	0.5	0.4576	SULF1 ,SLCO5A1 ,PRDM14
8	span.1	gain	194723	146218206	mcr.24	70978441	72447787	12,15,20,24,26,4	6	1.5	0.44515	PRDM14 ,NCOA2 ,TRAM1 ,LACTB2 ,XKR9 ,EYA1 ,BC048982 ,LOC286190 ,Metazoa_SRP ,Mir_548
8	span.1	gain	194723	146218206	mcr.25	72447787	72937136	12,15,20,24,26	5	0.5	0.4576	BC048982 ,MSC ,TRPA1 ,LOC100132891	TRPA1
8	span.1	gain	194723	146218206	mcr.26	72937136	87917298	12,20,24,26	4	15	0.44515	TRPA1 ,KCNB2 ,TERF1 ,SBSPON ,RPL7 ,RDH10 ,AK128216 ,STAU2-AS1 ,STAU2 ,UBE2W ,TCEB1 ,TMEM70 ,LY96 ,JPH1 ,GDAP1 ,FLJ39080 ,AK024242 ,PI15 ,CRISPLD1 ,BC062758 ,HNF4G ,ZFHX4-AS1 ,ZFHX4 ,PKIA ,BC036404 ,ZC2HC1A ,IL7 ,HEY1 ,AK055332 ,MRPS28 ,TPD52 ,ZBTB10 ,ZNF704 ,PAG1 ,FABP5 ,PMP2 ,FABP4 ,ZFAND1 ,CHMP4C ,SNX16 ,BC038578 ,RALYL ,LRRCC1 ,E2F5 ,AB209185 ,CA13 ,CA1 ,CA3 ,CA2 ,REXO1L2P ,ATP6V0D2 ,SLC7A13 ,…	TRPA1,RPL7,FABP4
8	span.1	gain	194723	146218206	mcr.27	87917298	96312094	12,20,24,26,4	5	8.4	0.4327	CNBD1 ,DCAF4L2 ,MMP16 ,RIPK2 ,OSGIN2 ,NBN ,DECR1 ,CALB1 ,TMEM64 ,BC040572 ,TMEM55A ,BC067244 ,OTUD6B ,SLC26A7 ,C8orf87 ,RBM12B ,PDP1 ,CDH17 ,GEM ,RAD54B ,FSBP ,KIAA1429 ,ESRP1 ,DPY19L4 ,INTS8 ,CCNE2 ,TP53INP1 ,NDUFAF6 ,AX747981 ,PLEKHF2 ,C8orf37 ,DKFZp761D112 ,LRRC69 ,NECAB1 ,RUNX1T1 ,RBM12B-AS1 ,TMEM67 ,Metazoa_SRP ,LOC100127983 ,MIR4661 ,7SK ,5S_rRNA ,TRIQK ,LINC00535 ,FAM92A1 ,MIR378D2 ,LOC100…	TMEM64
8	span.1	gain	194723	146218206	mcr.28	96312094	98831509	12,20,24,26	4	2.5	0.44515	GDF6 ,MTERFD1 ,PTDSS1 ,SDC2 ,CPQ ,TSPYL5 ,MTDH ,LAPTM4B ,LOC100616530 ,LOC100500773 ,UQCRB
8	span.1	gain	194723	146218206	mcr.29	98831509	100833592	12,20,24,26,4	5	2	0.4327	LAPTM4B ,MATN2 ,RPL30 ,SNORA72 ,C8orf47 ,HRSP12 ,NIPAL2 ,KCNS2 ,STK3 ,OSR2 ,VPS13B ,POP1 ,Mir_684 ,TRNA_Und ,7SK ,MIR599 ,MIR875
8	span.1	gain	194723	146218206	mcr.30	100833592	113249428	12,20,24,26	4	12.4	0.44515	VPS13B ,COX6C ,RGS22 ,FBXO43 ,POLR2K ,SPAG1 ,RNF19A ,ANKRD46 ,SNX31 ,PABPC1 ,AX746867 ,NACAP1 ,NCALD ,AK095151 ,UBR5 ,ODF1 ,AK127183 ,AZIN1 ,ATP6V1C1 ,AK001351 ,BAALC ,LOC100499183 ,FZD6 ,CTHRC1 ,SLC25A32 ,DCAF13 ,RIMS2 ,DCSTAMP ,DPYS ,LRP12 ,ZFPM2 ,ABRA ,ANGPT1 ,RSPO2 ,EIF3E ,EMC2 ,TMEM74 ,TRHR ,NUDCD1 ,ENY2 ,PKHD1L1 ,EBAG9 ,SYBU ,AX748380 ,KCNV1 ,CSMD3 ,YWHAZ ,GRHL2 ,KLF10 ,C8orf56 ,OXR1 ,SNORD…	RIMS2,LRP12,PKHD1L1,CSMD3
8	span.1	gain	194723	146218206	mcr.31	113249428	113256567	12,17,20,24,26	5	0	0.4576	CSMD3	CSMD3
8	span.1	gain	194723	146218206	mcr.32	113256567	113959984	12,17,20,24,26,4	6	0.7	0.4681	CSMD3 ,MIR2053	CSMD3
8	span.1	gain	194723	146218206	mcr.33	113959984	114290788	12,17,20,24,26,2,4	7	0.3	0.4786	CSMD3	CSMD3
8	span.1	gain	194723	146218206	mcr.34	114290788	116209369	12,20,24,26,2,4	6	1.9	0.4681	CSMD3	CSMD3
8	span.1	gain	194723	146218206	mcr.35	116209369	146115264	12,20,24,26,2	5	29.9	0.4576	TRPS1 ,EIF3H ,UTP23 ,RAD21 ,RAD21-AS1 ,AARD ,SLC30A8 ,MED30 ,EXT1 ,AK025288 ,SAMD12 ,TNFRSF11B ,COLEC10 ,MAL2 ,NOV ,ENPP2 ,TAF2 ,DSCC1 ,DEPTOR ,COL14A1 ,MRPL13 ,MTBP ,AK057448 ,HAS2 ,BC052578 ,ZHX2 ,DERL1 ,WDR67 ,FAM83A ,FAM83A-AS1 ,C8orf76 ,ZHX1 ,ATAD2 ,DQ573774 ,DQ594696 ,DQ599993 ,WDYHV1 ,FBXO32 ,KLHL38 ,ANXA13 ,FAM91A1 ,FER1L6 ,FER1L6-AS1 ,AK057332 ,TRMT12 ,CR933665 ,RNF139 ,TATDN1 ,NDUFB9 ,M…	COL14A1,FAM91A1,ZNF572,ADCY8,FAM135B,COL22A1,GPR20,LYNX1,ZFP41,CYHR1,HHLA1
8	span.1	gain	194723	146218206	mcr.36	146115264	146115295	12,20,24,2	4	0	0.4681	ZNF250
8	span.1	gain	194723	146218206	mcr.37	146115295	146115323	20,24,2	3	0	0.4786	ZNF250
8	span.1	gain	194723	146218206	mcr.38	146115323	146115368	20,24	2	0	0.44635	ZNF250
8	span.1	gain	194723	146218206	mcr.39	146115368	146218206	20	1	0.1	0.4141	ZNF250 ,ZNF16 ,ZNF252P
8	span.1	loss	195597	146115335	mcr.1	195597	195609	21	1	0	-0.5825	ZNF596
8	span.1	loss	195597	146115335	mcr.2	195609	195621	12,21	2	0	-0.74615	ZNF596
8	span.1	loss	195597	146115335	mcr.3	195621	195635	12,21,22	3	0	-0.5825	ZNF596
8	span.1	loss	195597	146115335	mcr.4	195635	195655	12,14,21,22	4	0	-0.7263	ZNF596
8	span.1	loss	195597	146115335	mcr.5	195655	195694	12,14,21,22,24	5	0	-0.6396	ZNF596
8	span.1	loss	195597	146115335	mcr.6	195694	195733	12,14,21,22,24,26	6	0	-0.7331	ZNF596
8	span.1	loss	195597	146115335	mcr.7	195733	195774	12,14,21,22,24,26,2	7	0	-0.6396	ZNF596
8	span.1	loss	195597	146115335	mcr.8	195774	195862	12,14,21,22,24,26,2,4	8	0	-0.64325	ZNF596
8	span.1	loss	195597	146115335	mcr.9	195862	12594357	12,14,1,21,22,24,26,2,4	9	12.4	-0.6469	ZNF596 ,FBXO25 ,AK056623 ,AK128400 ,ERICH1 ,ERICH1-AS1 ,DLGAP2 ,AK093412 ,CLN8 ,ARHGEF10 ,KBTBD11 ,MYOM2 ,AX747124 ,BC045738 ,AK128880 ,LOC100287015 ,MCPH1 ,ANGPT2 ,AGPAT5 ,DEFB1 ,DEFA6 ,DEFA4 ,DEFA1 ,DEFT1P ,DEFA1B ,DEFA5 ,BC030294 ,DEFB109P1B ,DEFB103A ,SPAG11B ,DEFB106A ,DEFB107A ,DEFB107B ,DEFB104B ,DEFB4A ,SGK223 ,CLDN23 ,MFHAS1 ,ERI1 ,PPP1R3B ,BC017578 ,LOC157273 ,TNKS ,MIR124-1 ,MSRA ,PRSS…	DLGAP2,MYOM2,CSMD1
8	span.1	loss	195597	146115335	mcr.10	12594357	21937966	12,14,1,21,22,24,26,4	8	9.3	-0.67325	LONRF1 ,LOC340357 ,DLC1 ,BC035181 ,C8orf48 ,SGCZ ,TUSC3 ,MSR1 ,FGF20 ,MICU3 ,ZDHHC2 ,CNOT7 ,VPS37A ,MTMR7 ,PDGFRL ,MTUS1 ,FGL1 ,PCM1 ,ASAH1 ,NAT1 ,NAT2 ,PSD3 ,SH2D4A ,INTS10 ,LPL ,SLC18A1 ,ATP6V1B2 ,LZTS1 ,AK057515 ,GFRA2 ,DOK2 ,XPO7 ,NPM2 ,FGF17 ,KIAA1456 ,MIR383 ,SLC7A2 ,CSGALNACT1 ,U7 ,Y_RNA ,DPB ,TRNA_Pseudo ,LOC100128993 ,LZTS1-AS1 ,LOC286114 ,DMTN ,LINC00681 ,U6	DLC1,MTUS1,INTS10
8	span.1	loss	195597	146115335	mcr.11	21937966	35616669	12,14,15,1,21,22,24,26,4	9	13.7	-0.6996	NUDT18 ,HR ,REEP4 ,LGI3 ,SFTPC ,BMP1 ,PHYHIP ,POLR3D ,PIWIL2 ,AK125860 ,SORBS3 ,PDLIM2 ,C8orf58 ,KIAA1967 ,BIN3 ,EGR3 ,PEBP4 ,AK124682 ,BC043400 ,TNFRSF10B ,LOC286059 ,TNFRSF10C ,TNFRSF10D ,TNFRSF10A ,LOC389641 ,CHMP7 ,R3HCC1 ,LOXL2 ,LOC100507156 ,ENTPD4 ,SLC25A37 ,FP15737 ,STC1 ,ADAM28 ,ADAMDEC1 ,ADAM7 ,NEFM ,NEFL ,DOCK5 ,DKFZp451J181 ,GNRH1 ,KCTD9 ,CDCA2 ,EBF2 ,BC034827 ,BNIP3L ,PNMA2 ,DPYSL2 ,…	HR,CDCA2,NUGGC,DUSP26,UNC5D,NKX2-6
8	span.1	loss	195597	146115335	mcr.12	35616669	36780598	12,14,15,1,21,22,24,26	8	1.2	-0.7631	UNC5D ,KCNU1 ,7SK	UNC5D
8	span.1	loss	195597	146115335	mcr.13	36780598	37555159	12,14,1,21,22,24,26	7	0.8	-0.6996	ZNF703 ,KCNU1 ,U6
8	span.1	loss	195597	146115335	mcr.14	37555159	38691176	14,1,21,22,24,26	6	1.1	-0.6696	ZNF703 ,BC031939 ,AX747135 ,ERLIN2 ,PROSC ,GPR124 ,BRF2 ,RAB11FIP1 ,ADRB3 ,EIF4EBP1 ,ASH2L ,STAR ,LSM1 ,BAG4 ,DDHD2 ,PPAPDC1B ,WHSC1L1 ,LETM2 ,C8orf86 ,RNF5P1 ,LOC728024 ,TACC1 ,GOT1L1 ,FGFR1
8	span.1	loss	195597	146115335	mcr.15	38691176	40011198	14,15,1,21,22,24,26	7	1.3	-0.6996	PLEKHA2 ,HTRA4 ,TM2D2 ,ADAM9 ,ADAM32 ,ADAM5 ,ADAM3A ,ADAM18 ,ADAM2 ,IDO1 ,C8orf4 ,TACC1 ,IDO2 ,SNORD38 ,LOC100130964
8	span.1	loss	195597	146115335	mcr.16	40011198	40683115	14,15,1,21,24,26	6	0.7	-0.7631	C8orf4 ,ZMAT4
8	span.1	loss	195597	146115335	mcr.17	40683115	41591324	14,15,1,21,26	5	0.9	-0.8266	ZMAT4 ,SFRP1 ,GOLGA7 ,GINS4 ,AGPAT6 ,NKX6-3 ,ANK1 ,MIR486
8	span.1	loss	195597	146115335	mcr.18	41591324	4.26088e+07	15,1,21,26	4	1	-0.7631	ANK1 ,KAT6A ,AP3M2 ,PLAT ,IKBKB ,POLB ,DKK4 ,VDAC3 ,CHRNB3 ,CHRNA6 ,SLC20A2 ,SMIM19
8	span.1	loss	195597	146115335	mcr.19	4.26088e+07	43528783	1,21,26	3	0.9	-0.6996	CHRNA6 ,THAP1 ,RNF170 ,HOOK3 ,FNTA ,HGSNAT ,POTEA ,SGK196
8	span.1	loss	195597	146115335	mcr.20	43528783	43529344	1,21	2	0	-0.64105	NA
8	span.1	loss	195597	146115335	mcr.21	43529344	68421663	1	1	24.9	-0.6996	LINC00293 ,LOC100287846 ,KIAA0146 ,CEBPD ,PRKDC ,MCM4 ,UBE2V2 ,EFCAB1 ,SNAI2 ,BC042029 ,SNTG1 ,PXDNL ,PCMTD1 ,AX747167 ,ST18 ,FAM150A ,RB1CC1 ,OPRK1 ,AK056897 ,ATP6V1H ,RGS20 ,TCEA1 ,BC039537 ,LYPLA1 ,MRPL15 ,SOX17 ,RP1 ,XKR4 ,TMEM68 ,TGS1 ,LYN ,RPS20 ,SNORD54 ,CHCHD7 ,SDR16C5 ,PENK ,AX747062 ,LOC100507632 ,IMPAD1 ,LOC100507651 ,LINC00588 ,BC048118 ,AX746596 ,FAM110B ,BC032030 ,UBXN2B ,CYP7A1 ,SD…	CHD7,VCPIP1,NSMAF
8	span.1	loss	195597	146115335	mcr.22	68421663	70855686	1,4	2	2.4	-0.59665	CPA6 ,PREX2 ,LOC286189 ,LOC100505718 ,SULF1 ,SLCO5A1 ,C8orf34 ,DQ584699 ,5S_rRNA ,TRNA_Pseudo
8	span.1	loss	195597	146115335	mcr.23	70855686	72755964	1	1	1.9	-0.6996	PRDM14 ,NCOA2 ,TRAM1 ,LACTB2 ,XKR9 ,EYA1 ,BC048982 ,MSC ,LOC100132891 ,LOC286190 ,Metazoa_SRP ,Mir_548
8	span.1	loss	195597	146115335	mcr.24	72755964	75928697	1,4	2	3.2	-0.6268	MSC ,TRPA1 ,KCNB2 ,TERF1 ,SBSPON ,RPL7 ,RDH10 ,AK128216 ,STAU2-AS1 ,STAU2 ,UBE2W ,TCEB1 ,TMEM70 ,LY96 ,JPH1 ,GDAP1 ,FLJ39080 ,AK024242 ,PI15 ,CRISPLD1 ,LOC100130301 ,LOC100132891 ,LOC392232 ,U6 ,MIR2052 ,MIR5681A ,MIR5681B	TRPA1,RPL7
8	span.1	loss	195597	146115335	mcr.25	75928697	85441585	1	1	9.5	-0.6996	CRISPLD1 ,BC062758 ,HNF4G ,ZFHX4-AS1 ,ZFHX4 ,PKIA ,BC036404 ,ZC2HC1A ,IL7 ,HEY1 ,AK055332 ,MRPS28 ,TPD52 ,ZBTB10 ,ZNF704 ,PAG1 ,FABP5 ,PMP2 ,FABP4 ,ZFAND1 ,CHMP4C ,SNX16 ,BC038578 ,RALYL ,FABP9 ,FABP12 ,IMPA1 ,SLC10A5 ,PEX2 ,STMN2 ,U7 ,Mir_562 ,LOC101241902 ,MIR5708 ,DJ031142	FABP4
8	span.1	loss	195597	146115335	mcr.26	85441585	87878704	1,4	2	2.4	-0.60495	RALYL ,LRRCC1 ,E2F5 ,AB209185 ,CA13 ,CA1 ,CA3 ,CA2 ,REXO1L2P ,ATP6V0D2 ,SLC7A13 ,BC038731 ,WWP1 ,RMDN1 ,CPNE3 ,CNGB3 ,CNBD1 ,PSKH2 ,C8orf59 ,REXO1L1 ,Mir_147
8	span.1	loss	195597	146115335	mcr.27	87878704	96505875	1	1	8.6	-0.6996	CNBD1 ,DCAF4L2 ,MMP16 ,RIPK2 ,OSGIN2 ,NBN ,DECR1 ,CALB1 ,TMEM64 ,BC040572 ,TMEM55A ,BC067244 ,OTUD6B ,SLC26A7 ,C8orf87 ,RBM12B ,PDP1 ,CDH17 ,GEM ,RAD54B ,FSBP ,KIAA1429 ,ESRP1 ,DPY19L4 ,INTS8 ,CCNE2 ,TP53INP1 ,NDUFAF6 ,AX747981 ,PLEKHF2 ,C8orf37 ,DKFZp761D112 ,LRRC69 ,NECAB1 ,RUNX1T1 ,RBM12B-AS1 ,TMEM67 ,Metazoa_SRP ,LOC100127983 ,MIR4661 ,7SK ,5S_rRNA ,TRIQK ,LINC00535 ,FAM92A1 ,MIR378D2 ,LOC100…	TMEM64
8	span.1	loss	195597	146115335	mcr.28	96505875	98718716	1,4	2	2.2	-0.6855	GDF6 ,MTERFD1 ,PTDSS1 ,SDC2 ,CPQ ,TSPYL5 ,MTDH ,LOC100616530 ,LOC100500773 ,UQCRB
8	span.1	loss	195597	146115335	mcr.29	98718716	120612775	1	1	21.9	-0.6996	MTDH ,LAPTM4B ,MATN2 ,RPL30 ,SNORA72 ,C8orf47 ,HRSP12 ,NIPAL2 ,KCNS2 ,STK3 ,OSR2 ,VPS13B ,COX6C ,RGS22 ,FBXO43 ,POLR2K ,SPAG1 ,RNF19A ,ANKRD46 ,SNX31 ,PABPC1 ,AX746867 ,NACAP1 ,NCALD ,AK095151 ,UBR5 ,ODF1 ,AK127183 ,AZIN1 ,ATP6V1C1 ,AK001351 ,BAALC ,LOC100499183 ,FZD6 ,CTHRC1 ,SLC25A32 ,DCAF13 ,RIMS2 ,DCSTAMP ,DPYS ,LRP12 ,ZFPM2 ,ABRA ,ANGPT1 ,RSPO2 ,EIF3E ,EMC2 ,TMEM74 ,TRHR ,NUDCD1 ,ENY2 ,PKHD1…	RIMS2,LRP12,PKHD1L1,CSMD3
8	span.1	loss	195597	146115335	mcr.30	120612775	122629155	14,1	2	2	-0.75155	ENPP2 ,TAF2 ,DSCC1 ,DEPTOR ,COL14A1 ,MRPL13 ,MTBP ,AK057448 ,HAS2 ,SNTB1	COL14A1
8	span.1	loss	195597	146115335	mcr.31	122629155	1.42152e+08	1	1	19.5	-0.6996	HAS2 ,BC052578 ,ZHX2 ,DERL1 ,WDR67 ,FAM83A ,FAM83A-AS1 ,C8orf76 ,ZHX1 ,ATAD2 ,DQ573774 ,DQ594696 ,DQ599993 ,WDYHV1 ,FBXO32 ,KLHL38 ,ANXA13 ,FAM91A1 ,FER1L6 ,FER1L6-AS1 ,AK057332 ,TRMT12 ,CR933665 ,RNF139 ,TATDN1 ,NDUFB9 ,MTSS1 ,DQ589437 ,DQ572100 ,LOC157381 ,ZNF572 ,KIAA0196 ,NSMCE2 ,TRIB1 ,LINC00861 ,FAM84B ,CCAT1 ,BC106081 ,LOC727677 ,POU5F1B ,BC042052 ,MYC ,PVT1 ,TMEM75 ,BC009730 ,BC014119 ,LO…	FAM91A1,ZNF572,ADCY8,FAM135B,COL22A1,HHLA1
8	span.1	loss	195597	146115335	mcr.32	1.42152e+08	143996186	13,1	2	1.8	-0.59505	DENND3 ,SLC45A4 ,LOC731779 ,GPR20 ,PTP4A3 ,MROH5 ,TSNARE1 ,BAI1 ,ARC ,JRK ,PSCA ,THEM6 ,SLURP1 ,LYPD2 ,LYNX1 ,LY6D ,GML ,CYP11B1 ,CYP11B2 ,LINC00051 ,LY6K ,MIR4472-1 ,AX747544 ,LOC100288181	GPR20,LYNX1
8	span.1	loss	195597	146115335	mcr.33	143996186	146115335	1	1	2.1	-0.6996	CYP11B2 ,LY6E ,C8orf31 ,GPIHBP1 ,ZFP41 ,GLI4 ,ZNF696 ,TOP1MT ,RHPN1 ,MAFA ,ZC3H3 ,GSDMD ,NAPRT1 ,EEF1D ,BC034020 ,TIGD5 ,PYCRL ,TSTA3 ,ZNF623 ,MAPK15 ,FAM83H ,LOC100128338 ,SCRIB ,PUF60 ,EPPK1 ,PLEC ,PARP10 ,GRINA ,OPLAH ,EXOSC4 ,GPAA1 ,CYC1 ,SHARPIN ,MAF1 ,MROH1 ,BOP1 ,SCXB ,HSF1 ,DGAT1 ,SCRT1 ,FBXL6 ,SLC52A2 ,ADCK5 ,CPSF1 ,SLC39A4 ,VPS28 ,CYHR1 ,KIFC2 ,FOXH1 ,AK094577 ,PPP1R16A ,GPT ,MFSD3 ,REC…	ZFP41,CYHR1
9	span.1	gain	21031716	22821037	mcr.1	21031716	22821037	4	1	1.8	0.6068	IFNB1 ,IFNW1 ,IFNA21 ,IFNA4 ,IFNA7 ,IFNA10 ,IFNA16 ,IFNA17 ,IFNA22P ,KLHL9 ,IFNA13 ,IFNA2 ,IFNA8 ,IFNA1 ,MIR31HG ,IFNE ,MTAP ,CDKN2A ,CDKN2B ,DMRTA1 ,FLJ35282 ,IFNA14 ,IFNA5 ,IFNA6 ,MIR31 ,C9orf53 ,CDKN2B-AS1 ,Mir_384 ,CDKN2B_AS	CDKN2A
9	span.2	gain	23692880	140964218	mcr.1	23692880	34491391	17	1	10.8	0.3348	ELAVL2 ,TUSC1 ,BC043546 ,DQ598339 ,DQ574229 ,CAAP1 ,PLAA ,IFT74 ,LRRC19 ,TEK ,EQTN ,MOB3B ,AK172755 ,IFNK ,C9orf72 ,BX538226 ,LINGO2 ,ACO1 ,AX747756 ,DDX58 ,TOPORS ,NDUFB6 ,TAF1L ,AX747113 ,TMEM215 ,APTX ,DNAJA1 ,SMU1 ,B4GALT1 ,SPINK4 ,BAG1 ,CHMP5 ,NFX1 ,AQP7 ,AQP3 ,NOL6 ,DQ587539 ,DQ590589 ,PTENP1 ,PRSS3 ,UBE2R2 ,UBAP2 ,DCAF12 ,DQ594696 ,DQ585850 ,KIF24 ,KIAA1161 ,C9orf24 ,DNAI1 ,LINC00032 ,ANKR…
9	span.2	gain	23692880	140964218	mcr.2	34491391	40293025	17,21	2	5.8	0.5955	DNAI1 ,ENHO ,CNTFR ,LOC415056 ,RPP25L ,DCTN3 ,SIGMAR1 ,GALT ,CCL27 ,CCL19 ,CCL21 ,FAM205B ,KIAA1045 ,DNAJB5 ,C9orf131 ,VCP ,FANCG ,PIGO ,STOML2 ,FAM214B ,UNC13B ,DQ580826 ,RUSC2 ,TESK1 ,CD72 ,SIT1 ,RMRP ,ARHGEF39 ,CA9 ,TPM2 ,TLN1 ,CREB3 ,GBA2 ,MSMP ,NPR2 ,SPAG8 ,HINT2 ,TMEM8B ,LINC00950 ,HRCT1 ,LOC158376 ,RECK ,GLIPR2 ,CCIN ,CLTA ,RNF38 ,MELK ,PAX5 ,LOC100506710 ,ZCCHC7 ,GRHPR ,ZBTB5 ,POLR1E ,BC0…	VCP,CA9,HRCT1
9	span.2	gain	23692880	140964218	mcr.3	40293025	66457699	17,21,2	3	26.2	0.4238	DQ586551 ,ZNF658 ,SPATA31A4 ,SPATA31A5 ,BC121813 ,ZNF658B ,LOC554249 ,ANKRD20A3 ,DQ588135 ,DQ587539 ,FAM95B1 ,AK094644 ,CBWD5 ,FOXD4L2 ,AQP7P3 ,LOC642929 ,CNTNAP3B ,DQ570938 ,LOC643648 ,FAM27C ,FAM27A ,AK126080 ,AL953854.2-002 ,FAM74A4 ,CR627148 ,SPATA31A3 ,FAM74A3 ,MGC21881 ,AK310876 ,LOC100132167 ,AK308561 ,KGFLP2 ,DQ573253 ,DQ593719 ,DQ582260 ,DQ579969 ,DQ593430 ,SPATA31A6 ,DQ600788 ,Metazoa_S…
9	span.2	gain	23692880	140964218	mcr.4	66457699	66499818	15,17,21,2	4	0	0.4298	CR627148 ,X97876
9	span.2	gain	23692880	140964218	mcr.5	66499818	66513054	15,17,21,26,2	5	0	0.4238	X97876
9	span.2	gain	23692880	140964218	mcr.6	66513054	67273470	15,17,21,22,26,2	6	0.8	0.418	BC000869 ,BC065763 ,AQP7P1 ,AK309896 ,AK310876 ,LOC286297
9	span.2	gain	23692880	140964218	mcr.7	67273470	68433479	12,15,17,21,22,26,2	7	1.2	0.4122	AQP7P1 ,FAM27E3 ,DQ594366 ,FAM27B ,ANKRD20A3 ,AK308561 ,BC080605 ,LOC642236
9	span.2	gain	23692880	140964218	mcr.8	68433479	69002284	12,15,17,20,21,22,26,2	8	0.6	0.418	AK096159 ,AX747850 ,LOC642236 ,LOC100132352
9	span.2	gain	23692880	140964218	mcr.9	69002284	6.97775e+07	12,15,17,20,21,26,2	7	0.8	0.4238	PGM5P2 ,FOXD4L6 ,CBWD6 ,ANKRD20A4 ,BC064148 ,BC070322 ,LOC100133920 ,AK311167 ,LOC440896 ,AK310876 ,LOC441426 ,DQ581988 ,DQ582260 ,DQ584320 ,DQ593554 ,DQ593719 ,DQ587539 ,DQ596206
9	span.2	gain	23692880	140964218	mcr.10	6.97775e+07	69777567	12,15,17,20,21,24,26,2	8	0	0.418	NA
9	span.2	gain	23692880	140964218	mcr.11	69777567	69846599	12,15,17,20,21,22,24,26,2	9	0.1	0.4122	NA
9	span.2	gain	23692880	140964218	mcr.12	69846599	70087032	12,15,17,20,22,24,26,2	8	0.2	0.3998	NA
9	span.2	gain	23692880	140964218	mcr.13	70087032	70731634	12,15,17,20,21,22,24,26,2	9	0.6	0.4122	CBWD5 ,FOXD4L2 ,AK056618 ,FOXD4L5 ,AK310876
9	span.2	gain	23692880	140964218	mcr.14	70731634	71002409	12,15,17,1,20,21,22,24,26,2	10	0.3	0.418	CBWD3 ,FOXD4L3 ,PGM5-AS1 ,PGM5
9	span.2	gain	23692880	140964218	mcr.15	71002409	76488068	12,15,17,1,20,21,22,24,25,26,2	11	5.5	0.4238	PGM5 ,AK130904 ,TMEM252 ,PIP5K1B ,FAM122A ,AK057188 ,PRKACG ,FXN ,AK096834 ,APBA1 ,PTAR1 ,BC039385 ,C9orf135 ,MAMDC2 ,LOC100507244 ,LOC100507299 ,SMC5 ,AX748336 ,KLF9 ,TRPM3 ,MIR204 ,ABHD17B ,C9orf85 ,C9orf57 ,GDA ,AK095210 ,ZFAND5 ,TMC1 ,ALDH1A1 ,ANXA1 ,FAM189A2 ,TJP2 ,TMEM2 ,5S_rRNA ,BANCR	TRPM3
9	span.2	gain	23692880	140964218	mcr.16	76488068	77112785	15,17,1,20,21,22,24,25,26,2	10	0.6	0.4298	RORB
9	span.2	gain	23692880	140964218	mcr.17	77112785	78016954	12,15,17,1,20,21,22,24,25,26,2	11	0.9	0.4358	RORB ,TRPM6 ,C9orf40 ,BC043649 ,C9orf41 ,NMRK1 ,OSTF1 ,7SK ,TRNA_Asp	TRPM6
9	span.2	gain	23692880	140964218	mcr.18	78016954	78683048	12,15,17,1,20,21,22,24,26,2	10	0.7	0.4298	PCSK5 ,MIR548H3
9	span.2	gain	23692880	140964218	mcr.19	78683048	81652165	12,15,17,1,20,21,22,24,25,26,2	11	3	0.4358	PCSK5 ,RFK ,GCNT1 ,PCA3 ,FOXB2 ,VPS13A ,GNA14 ,GNAQ ,CEP78 ,PSAT1 ,PRUNE2 ,RPSAP9 ,PCA3_1 ,VPS13A-AS1
9	span.2	gain	23692880	140964218	mcr.20	81652165	114691675	12,15,17,20,21,22,24,25,26,2	10	33	0.4298	TLE4 ,DQ575560 ,DQ583878 ,DQ589820 ,DQ580124 ,DQ595182 ,DQ596925 ,DQ597713 ,DQ586158 ,DQ574305 ,DQ574306 ,DQ599155 ,DQ579956 ,DQ594965 ,DQ596802 ,DQ574826 ,DQ592136 ,DQ577348 ,DQ573195 ,TLE1 ,BC036431 ,DQ592725 ,DQ582032 ,DQ584769 ,SPATA31D4 ,AK097447 ,DQ577940 ,SPATA31D1 ,RASEF ,FRMD3 ,IDNK ,UBQLN1 ,AK300656 ,GKAP1 ,KIF27 ,C9orf64 ,HNRNPK ,MIR7-1 ,RMI1 ,BX537783 ,NTRK2 ,LOC389765 ,NAA35 ,GOLM1 ,…	HNRNPK,WNK2,FBP2,C9orf3,FANCC,XPA,TRIM14,ANKS6,TGFBR1,ALDOB,ZNF462,ACTL7A,KIAA0368,MUSK
9	span.2	gain	23692880	140964218	mcr.21	114691675	115846359	12,15,17,1,20,21,22,24,25,26,2	11	1.2	0.4358	UGCG ,SUSD1 ,PTBP3 ,HSDL2 ,AK131020 ,KIAA1958 ,INIP ,SNX30 ,SLC46A2 ,ZFP37 ,ZNF883 ,MIR4668 ,MIR3134 ,5S_rRNA ,TRNA_Trp
9	span.2	gain	23692880	140964218	mcr.22	115846359	123476097	12,15,17,20,21,22,24,25,26,2	10	7.6	0.4298	FAM225B ,FAM225A ,SLC31A2 ,FKBP15 ,SLC31A1 ,CDC26 ,PRPF4 ,RNF183 ,WDR31 ,BSPRY ,HDHD3 ,C9orf43 ,RGS3 ,ZNF618 ,AMBP ,KIF12 ,ORM1 ,AKNA ,DFNB31 ,ATP6V1G1 ,C9orf91 ,TNFSF15 ,TNFSF8 ,TNC ,DEC1 ,LINC00474 ,PAPPA ,ASTN2 ,LOC100128505 ,TRIM32 ,TLR4 ,DBC1 ,CDK5RAP2 ,ALAD ,COL27A1 ,MIR455 ,MIR147A ,Mir_584 ,LOC100505478 ,Mir_633 ,U2 ,SNORA70C ,7SK ,TRNA ,MEGF9 ,POLE3	BSPRY,C9orf91,TRIM32
9	span.2	gain	23692880	140964218	mcr.23	123476097	125642108	12,15,17,1,20,21,22,24,25,26,2	11	2.2	0.4358	FBXW2 ,PSMD5 ,LOC253039 ,PHF19 ,C5 ,CNTRL ,RAB14 ,GSN ,STOM ,GGTA1P ,DAB2IP ,BC039180 ,NDUFA8 ,MORN5 ,LHX6 ,RBM18 ,PTGS1 ,OR1N1 ,OR1L8 ,OR1L4 ,BC010186 ,PDCL ,AL833455 ,TRAF1 ,MRRF ,RC3H2 ,LOC100288842 ,TTLL11 ,OR1J1 ,OR1J2 ,OR1J4 ,OR1N2 ,OR1Q1 ,OR1B1 ,OR1L3 ,OR5C1 ,OR1K1 ,MEGF9 ,Metazoa_SRP ,Mir_584 ,MIR4478 ,OR1L1 ,OR1L6	MORN5
9	span.2	gain	23692880	140964218	mcr.24	125642108	129097696	12,15,17,20,21,22,24,25,26,2	10	3.5	0.4298	SNORD90 ,ZBTB6 ,ZBTB26 ,MIR600HG ,DQ582309 ,STRBP ,CRB2 ,DENND1A ,AK131516 ,LHX2 ,NEK6 ,PSMB7 ,NR5A1 ,NR6A1 ,AB074162 ,MIR181A2 ,MIR181B2 ,OLFML2A ,RPL35 ,ARPC5L ,GOLGA1 ,SCAI ,AX748313 ,PPP6C ,RABEPK ,HSPA5 ,GAPVD1 ,MAPKAP1 ,PBX3 ,BC031239 ,MVB12B ,RC3H2 ,LOC100129034 ,GPR144 ,RABGAP1 ,GPR21 ,WDR38 ,MIR601 ,TRNA_Gln
9	span.2	gain	23692880	140964218	mcr.25	129097696	140953292	12,15,17,1,20,21,22,24,25,26,2	11	11.9	0.4358	MVB12B ,LMX1B ,AX747444 ,ZBTB34 ,RALGPS1 ,ANGPTL2 ,SLC2A8 ,ZNF79 ,RPL12 ,SNORA65 ,LRSAM1 ,AX747547 ,FAM129B ,STXBP1 ,C9orf117 ,PTRH1 ,TTC16 ,TOR2A ,SH2D3C ,CDK9 ,FPGS ,ENG ,AK057719 ,AK1 ,ST6GALNAC6 ,ST6GALNAC4 ,DPM2 ,FAM102A ,NAIF1 ,SLC25A25 ,LOC100289019 ,PTGES2 ,LOC389791 ,LCN2 ,C9orf16 ,MIR199B ,DQ575742 ,DQ571464 ,DQ594309 ,SWI5 ,TRUB2 ,COQ4 ,SLC27A4 ,MIR219-2 ,CERCAM ,ODF2 ,BC094874 ,GLE1 ,…	PTGES2,SLC27A4,CERCAM,FAM73B,FUBP3,POMT1,SETX,SLC2A6,LHX3,SDCCAG3,SEC16A,MAMDC4,TRAF2,ENTPD2,EXD3,SOHLH1,CIZ1,EHMT1
9	span.2	gain	23692880	140964218	mcr.26	140953292	1.40953e+08	12,15,17,20,21,22,24,25,26,2	10	0	0.4298	CACNA1B
9	span.2	gain	23692880	140964218	mcr.27	1.40953e+08	140953531	12,17,20,21,22,24,25,26,2	9	0	0.4238	CACNA1B
9	span.2	gain	23692880	140964218	mcr.28	140953531	140953576	12,17,20,21,22,24,25,26	8	0	0.43675	CACNA1B
9	span.2	gain	23692880	140964218	mcr.29	140953576	140963061	12,20,21,22,24,25,26	7	0	0.4613	CACNA1B
9	span.2	gain	23692880	140964218	mcr.30	140963061	140963143	12,20,21,22,24,26	6	0	0.44295	CACNA1B
9	span.2	gain	23692880	140964218	mcr.31	140963143	140963906	12,20,21,22,24	5	0	0.4737	CACNA1B
9	span.2	gain	23692880	140964218	mcr.32	140963906	140963994	12,20,22,24	4	0	0.43055	CACNA1B
9	span.2	gain	23692880	140964218	mcr.33	140963994	140964031	12,22,24	3	0	0.3874	CACNA1B
9	span.2	gain	23692880	140964218	mcr.34	140964031	140964091	22,24	2	0	0.3592	CACNA1B
9	span.2	gain	23692880	140964218	mcr.35	140964091	140964218	24	1	0	0.3874	CACNA1B
9	span.1	loss	12121	69634623	mcr.1	12121	214372	1	1	0.2	-0.6818	FAM138C ,AY343892 ,AY343902 ,FOXD4 ,CBWD1 ,C9orf66 ,DDX11L5
9	span.1	loss	12121	69634623	mcr.2	214372	6874848	1,21	2	6.7	-0.62865	C9orf66 ,DOCK8 ,KANK1 ,DMRT1 ,DMRT3 ,DMRT2 ,SMARCA2 ,FLJ35024 ,VLDLR ,KCNV2 ,KIAA0020 ,RFX3 ,BC069756 ,GLIS3 ,GLIS3-AS1 ,SLC1A1 ,PPAPDC2 ,CDC37L1 ,AK3 ,RCL1 ,MIR101-2 ,JAK2 ,INSL6 ,INSL4 ,RLN2 ,RLN1 ,PLGRKT ,CD274 ,PDCD1LG2 ,KIAA1432 ,ERMP1 ,MLANA ,KIAA2026 ,RANBP6 ,IL33 ,TPD52L3 ,UHRF2 ,GLDC ,KDM4C ,SPATA6L ,U6 ,Mir_548 ,Mir_320 ,TRNA_Gln ,MIR4665 ,DQ580140	KIAA0020
9	span.1	loss	12121	69634623	mcr.3	6874848	12973223	1,21,24	3	6.1	-0.5755	KDM4C ,C9orf123 ,PTPRD ,AK094342 ,TYRP1 ,LURAP1L ,Mir_584 ,SNORD27 ,Metazoa_SRP ,JB175300	PTPRD
9	span.1	loss	12121	69634623	mcr.4	12973223	19895892	1,21	2	6.9	-0.62865	MPDZ ,FLJ41200 ,NFIB ,ZDHHC21 ,CER1 ,FREM1 ,AK127963 ,AK021570 ,TTC39B ,SNAPC3 ,PSIP1 ,CCDC171 ,BC042022 ,BX648501 ,BNC2 ,CNTLN ,SH3GL2 ,ADAMTSL1 ,FAM154A ,RRAGA ,HAUS6 ,SCARNA8 ,PLIN2 ,AK094196 ,RPS6 ,ACER2 ,SLC24A2 ,LOC389705 ,LINC00583 ,TRNA ,MIR3152 ,7SK ,DQ572382 ,TRNA_Met ,C9orf92 ,DENND4C	FREM1,BNC2
9	span.1	loss	12121	69634623	mcr.5	19895892	2.10305e+07	1,21,22	3	1.1	-0.5755	MLLT3 ,FOCAD ,PTPLAD2 ,MIR4473 ,U4 ,MIR4474 ,MIR491 ,SNORA30
9	span.1	loss	12121	69634623	mcr.6	2.10305e+07	21187242	21,22	2	0.2	-0.5717	IFNB1 ,IFNW1 ,IFNA21 ,IFNA4 ,PTPLAD2
9	span.1	loss	12121	69634623	mcr.7	21187242	22029381	1,21,22	3	0.8	-0.5755	IFNA4 ,IFNA7 ,IFNA10 ,IFNA16 ,IFNA17 ,IFNA22P ,KLHL9 ,IFNA13 ,IFNA2 ,IFNA8 ,IFNA1 ,MIR31HG ,IFNE ,MTAP ,CDKN2A ,CDKN2B ,IFNA14 ,IFNA5 ,IFNA6 ,MIR31 ,C9orf53 ,CDKN2B-AS1	CDKN2A
9	span.1	loss	12121	69634623	mcr.8	22029381	22451001	21,22	2	0.4	-0.5717	DMRTA1 ,CDKN2B-AS1 ,Mir_384 ,CDKN2B_AS
9	span.1	loss	12121	69634623	mcr.9	22451001	22451037	1,21,22	3	0	-0.5755	DMRTA1
9	span.1	loss	12121	69634623	mcr.10	22451037	27284930	1,21	2	4.8	-0.63825	DMRTA1 ,FLJ35282 ,CR627240 ,ELAVL2 ,TUSC1 ,BC043546 ,DQ598339 ,DQ574229 ,CAAP1 ,PLAA ,IFT74 ,LRRC19 ,TEK ,EQTN ,LINC00032 ,JA375049 ,JA374875 ,LOC100506422 ,DQ571132 ,DQ582785 ,5S_rRNA ,Hel-N1 ,IZUMO3 ,DQ591605 ,DQ599043 ,DQ586829
9	span.1	loss	12121	69634623	mcr.11	27284930	34380802	1,21,24	3	7.1	-0.5755	EQTN ,MOB3B ,AK172755 ,IFNK ,C9orf72 ,BX538226 ,LINGO2 ,ACO1 ,AX747756 ,DDX58 ,TOPORS ,NDUFB6 ,TAF1L ,AX747113 ,TMEM215 ,APTX ,DNAJA1 ,SMU1 ,B4GALT1 ,SPINK4 ,BAG1 ,CHMP5 ,NFX1 ,AQP7 ,AQP3 ,NOL6 ,DQ587539 ,DQ590589 ,PTENP1 ,PRSS3 ,UBE2R2 ,UBAP2 ,DCAF12 ,DQ594696 ,DQ585850 ,KIF24 ,KIAA1161 ,C9orf24 ,ANKRD18B ,ANXA2P2 ,SNORD121A ,UBAP1 ,Mir_544 ,MIR876 ,MIR873 ,TOPORS-AS1 ,Mir_207 ,U4atac ,SUGT1P1 ,…
9	span.1	loss	12121	69634623	mcr.12	34380802	34725601	1,24	2	0.3	-0.57295	C9orf24 ,DNAI1 ,ENHO ,CNTFR ,LOC415056 ,RPP25L ,DCTN3 ,SIGMAR1 ,GALT ,CCL27 ,CCL19 ,CCL21 ,FAM219A ,ARID3C ,IL11RA ,FAM205A ,7SK
9	span.1	loss	12121	69634623	mcr.13	34725601	35449955	24	1	0.7	-0.4449	FAM205B ,KIAA1045 ,DNAJB5 ,C9orf131 ,VCP ,FANCG ,PIGO ,STOML2 ,FAM214B ,UNC13B ,ATP8B5P ,FAM205A ,Metazoa_SRP	VCP
9	span.1	loss	12121	69634623	mcr.14	35449955	39456925	1,24	2	4	-0.54915	DQ580826 ,RUSC2 ,TESK1 ,CD72 ,SIT1 ,RMRP ,ARHGEF39 ,CA9 ,TPM2 ,TLN1 ,CREB3 ,GBA2 ,MSMP ,NPR2 ,SPAG8 ,HINT2 ,TMEM8B ,LINC00950 ,HRCT1 ,LOC158376 ,RECK ,GLIPR2 ,CCIN ,CLTA ,RNF38 ,MELK ,PAX5 ,LOC100506710 ,ZCCHC7 ,GRHPR ,ZBTB5 ,POLR1E ,BC014180 ,FBXO10 ,FRMPD1 ,TRMT10B ,EXOSC3 ,AK098263 ,DCAF10 ,BC062753 ,DQ590189 ,SLC25A51 ,BC021061 ,SHB ,ALDH1B1 ,IGFBPL1 ,DQ596352 ,DQ573539 ,DQ587539 ,ANKRD18A ,F…	CA9,HRCT1
9	span.1	loss	12121	69634623	mcr.15	39456925	69634623	24	1	30.2	-0.4449	SPATA31A2 ,DQ586551 ,ZNF658 ,SPATA31A4 ,SPATA31A5 ,BC121813 ,ZNF658B ,LOC554249 ,ANKRD20A3 ,DQ588135 ,DQ587539 ,FAM95B1 ,AK094644 ,CBWD5 ,FOXD4L2 ,AQP7P3 ,LOC642929 ,CNTNAP3B ,DQ570938 ,LOC643648 ,FAM27C ,FAM27A ,AK126080 ,AL953854.2-002 ,FAM74A4 ,CR627148 ,X97876 ,BC000869 ,BC065763 ,AQP7P1 ,FAM27E3 ,DQ594366 ,FAM27B ,AK308561 ,BC080605 ,AK096159 ,AX747850 ,PGM5P2 ,FOXD4L6 ,CBWD6 ,ANKRD20A4 ,BC0…
9	span.2	loss	96433686	99797096	mcr.1	96433686	99797096	4	1	3.4	-0.6742	PHF2 ,MIRLET7DHG ,MIRLET7D ,ZNF169 ,NUTM2F ,LOC100132077 ,HIATL1 ,BC080653 ,FBP2 ,FBP1 ,C9orf3 ,AL137535 ,MIR23B ,FANCC ,BC041030 ,PTCH1 ,LINC00476 ,ERCC6L2 ,LINC00092 ,LOC158435 ,HSD17B3 ,SLC35D2 ,ZNF367 ,CDC14B ,AAED1 ,ZNF510 ,ZNF782 ,HIATL2 ,CTSL2 ,BARX1 ,PTPDC1 ,HABP4 ,LOC441455 ,LOC441454 ,MIR4291 ,JB148981 ,JB153432 ,DM119500 ,DM119504 ,MIR2278 ,MIR3074 ,LOC100507346 ,DQ588075 ,LOC100132781…	FBP2,C9orf3,FANCC
9	span.3	loss	102866713	108284429	mcr.1	102866713	108284429	4	1	5.4	-0.4945	INVS ,TEX10 ,AK056351 ,MSANTD3-TMEFF1 ,MURC ,LPPR1 ,MRPL50 ,ZNF189 ,ALDOB ,AK094413 ,TMEM246 ,RNF20 ,GRIN3A ,PPP3R2 ,CYLC2 ,BC035187 ,OR13C3 ,NIPSNAP3B ,LOC286367 ,ABCA1 ,SLC44A1 ,FSD1L ,BAAT ,AK311445 ,SMC2 ,OR13F1 ,OR13C4 ,OR13C8 ,OR13C5 ,OR13C2 ,OR13C9 ,OR13D1 ,DQ580140 ,7SK	ALDOB
9	span.4	loss	1.36765e+08	139977099	mcr.1	1.36765e+08	139977099	4	1	3.2	-0.9161	VAV2 ,LINC00094 ,BRD3 ,WDR5 ,RXRA ,LOC101448202 ,FCN2 ,FCN1 ,OLFM1 ,C9orf62 ,LOC100506599 ,AK096249 ,PPP1R26 ,C9orf116 ,MRPS2 ,BC015688 ,OBP2A ,PAEP ,LOC100130954 ,LCN9 ,BC101937 ,CAMSAP1 ,UBAC1 ,NACC2 ,C9orf69 ,LHX3 ,GPSM1 ,DNLZ ,CARD9 ,SNAPC4 ,SDCCAG3 ,PMPCA ,INPP5E ,SEC16A ,C9orf163 ,NOTCH1 ,AX747706 ,AF161442 ,EGFL7 ,AGPAT2 ,FAM69B ,SNHG7 ,LCN10 ,LCN6 ,LOC100128593 ,LCN8 ,LCN15 ,TMEM141 ,KIAA…	LHX3,SDCCAG3,SEC16A,MAMDC4,TRAF2,ENTPD2,SOHLH1
10	span.1	gain	53822295	56423895	mcr.1	53822295	56423895	17	1	2.6	0.491	PRKG1 ,DKK1 ,BC015429 ,MBL2 ,PRKG1-AS1 ,PCDH15	PRKG1,PCDH15
10	span.1	loss	93940	135368284	mcr.1	93940	93990	12	1	0	-0.4416	TUBB8
10	span.1	loss	93940	135368284	mcr.2	93990	94144.5	12,1	2	0	-0.5695	TUBB8
10	span.1	loss	93940	135368284	mcr.3	94144.5	94332	12,1,22	3	0	-0.5518	TUBB8
10	span.1	loss	93940	135368284	mcr.4	94332	3823766	12,1,22,4	4	3.7	-0.6184	TUBB8 ,DIP2C ,PRR26 ,GTPBP4 ,IDI2 ,IDI2-AS1 ,IDI1 ,BC046483 ,WDR37 ,AX748285 ,ADARB2-AS1 ,LINC00700 ,PFKP ,PITRM1-AS1 ,BC039685 ,BC037918 ,KLF6 ,BC127786 ,ADARB2 ,PITRM1 ,ZMYND11 ,MIR5699 ,LINC00200 ,5S_rRNA ,LINC00701 ,LARP4B
10	span.1	loss	93940	135368284	mcr.5	3823766	6370157	12,1,22,24,4	5	2.5	-0.685	KLF6 ,AK055803 ,AK095699 ,LINC00704 ,LINC00705 ,AKR1E2 ,AKR1C6P ,AKR1C2 ,AKR1C4 ,UCN3 ,TUBAL3 ,NET1 ,CALML5 ,AK128534 ,CALML3 ,ASB13 ,FAM208B ,GDI2 ,FBXO18 ,IL2RA ,RBM17 ,PFKFB3 ,AKR1CL1 ,ANKRD16 ,U6 ,AKR1C3 ,C10orf18 ,TRNA_Val ,IL15RA ,MIR3155A ,MIR3155B ,LOC399715	FAM208B
10	span.1	loss	93940	135368284	mcr.6	6370157	6472723	12,1,22,4	4	0.1	-0.6184	PRKCQ ,LOC399715
10	span.1	loss	93940	135368284	mcr.7	6472723	9449457	12,1,22,24,4	5	3	-0.5518	PRKCQ ,AX748236 ,LINC00707 ,ITIH2 ,KIN ,ATP5C1 ,GATA3-AS1 ,GATA3 ,BC031880 ,SFMBT2 ,TAF3 ,HV745896 ,PRKCQ-AS1 ,ITIH5 ,5S_rRNA ,HV745905 ,HV745902 ,HV745899	GATA3
10	span.1	loss	93940	135368284	mcr.8	9449457	9765762	12,1,22,4	4	0.3	-0.6184	NA
10	span.1	loss	93940	135368284	mcr.9	9765762	11259403	12,1,4	3	1.5	-0.685	BC032914 ,SFTA1P ,CELF2 ,CELF2-AS2 ,LINC00710
10	span.1	loss	93940	135368284	mcr.10	11259403	18430119	12,1,22,4	4	7.2	-0.6317	CELF2 ,AF007147 ,USP6NL ,ECHDC3 ,PROSER2 ,PROSER2-AS1 ,UPF2 ,DHTKD1 ,SEC61A2 ,NUDT5 ,CDC123 ,CAMK1D ,LOC283070 ,CCDC3 ,OPTN ,MCM10 ,UCMA ,PHYH ,SEPHS1 ,BEND7 ,PRPF18 ,AK055017 ,FRMD4A ,FAM107B ,CDNF ,HSPA14 ,DCLRE1C ,OLAH ,ACBD7 ,C10orf111 ,RPP38 ,NMT2 ,FAM171A1 ,ITGA8 ,FAM188A ,PTER ,C1QL3 ,RSU1 ,CUBN ,TRDMT1 ,BC078172 ,VIM ,ST8SIA6 ,ST8SIA6-AS1 ,PTPLA ,STAM ,SLC39A12 ,LOC100129213 ,CACNB2 ,AK31…	UPF2,FRMD4A,CDNF
10	span.1	loss	93940	135368284	mcr.11	18430119	20106054	12,1,22	3	1.7	-0.5784	CACNB2 ,ARL5B ,AK022915 ,BC014575 ,PLXDC2 ,NSUN6 ,C10orf112 ,AK297683 ,DQ600701 ,TRNA_Pseudo ,U6
10	span.1	loss	93940	135368284	mcr.12	20106054	29580911	1,22	2	9.5	-0.6379	PLXDC2 ,NEBL ,C10orf113 ,C10orf114 ,AK055656 ,DNAJC1 ,SPAG6 ,PIP4K2A ,ARMC3 ,MSRB2 ,PTF1A ,OTUD1 ,KIAA1217 ,ARHGAP21 ,PRTFDC1 ,ENKUR ,THNSL1 ,GPR158 ,AK123440 ,MYO3A ,GAD2 ,APBB1IP ,LINC00264 ,LINC00202-2 ,PDSS1 ,ABI1 ,LINC00202-1 ,YME1L1 ,MASTL ,LRRC37A6P ,AK125237 ,PTCHD3 ,RAB18 ,MKX ,ARMC4 ,MPP7 ,WAC-AS1 ,WAC ,BAMBI ,LYZL1 ,COMMD3-BMI1 ,BC141952 ,ANKRD26 ,C10orf67 ,GPR158-AS1 ,ACBD5 ,MIR4675 ,…	KIAA1217,ACBD5
10	span.1	loss	93940	135368284	mcr.13	29580911	3.36215e+07	1,22,24	3	4	-0.6798	LYZL1 ,PTCHD3P1 ,AX747507 ,SVIL ,KIAA1462 ,MTPAP ,DQ589067 ,DQ593032 ,LYZL2 ,ZEB1 ,ARHGAP12 ,KIF5B ,EPC1 ,CCDC7 ,C10orf68 ,ITGB1 ,NRP1 ,MAP3K8 ,AK302694 ,ZNF438 ,MIR604 ,MIR938 ,JB175342 ,5S_rRNA ,AK296146 ,JB175196 ,Y_RNA ,Metazoa_SRP	SVIL,KIAA1462,CCDC7
10	span.1	loss	93940	135368284	mcr.14	3.36215e+07	38737203	1,22	2	5.1	-0.6379	NRP1 ,LINC00838 ,AX765719 ,CREM ,CCNY ,GJD4 ,FZD8 ,ANKRD30A ,ZNF25 ,ZNF37A ,LOC100129055 ,SEPT7P9 ,LOC399744 ,PARD3 ,ZNF248 ,HSD17B7P2 ,TRNA_Pseudo ,CUL2 ,FW312330 ,MTRNR2L7 ,ZNF33BP1 ,ZNF33A
10	span.1	loss	93940	135368284	mcr.15	38737203	135368284	1	1	96.6	-0.6974	BC039000 ,LINC00839 ,ZNF37BP ,ZNF33B ,AK123067 ,BMS1 ,RET ,CSGALNACT2 ,RASGEF1A ,FXYD4 ,HNRNPF ,ZNF32-AS3 ,ZNF32 ,LINC00841 ,TMEM72-AS1 ,TMEM72 ,RASSF4 ,C10orf10 ,C10orf25 ,ZNF22 ,ANKRD30BP3 ,OR13A1 ,ALOX5 ,DL492557 ,MARCH8 ,ZFAND4 ,FAM21C ,AGAP4 ,PTPN20B ,BMS1P1 ,SYT15 ,GPRIN2 ,NPY4R ,LINC00842 ,HNRNPA1P33 ,ANXA8 ,AK309109 ,ANXA8L2 ,CTSL1P2 ,ZNF488 ,RBP3 ,GDF2 ,GDF10 ,FRMPD2P1 ,DQ588224 ,LOC3997…	RBP3,WDFY4,PRKG1,CSTF2T,ANK3,OIT3,SYNPO2L,POLR3A,RPS24,NRG3,RGR,WAPAL,PTEN,NOC3L,SLIT1,RRP12,CRTAC1,NFKB2,CNNM2,TAF5,TCF7L2,GFRA1,PLEKHA1,DMBT1,C10orf120,CPXM2,CHST15,PCDH15,PDZD7,ENO4
11	span.1	gain	100665804	104839245	mcr.1	100665804	104839245	4	1	4.2	0.3205	ARHGAP42 ,TMEM133 ,PGR ,TRPC6 ,ANGPTL5 ,KIAA1377 ,C11orf70 ,BC040646 ,YAP1 ,BIRC3 ,TMEM123 ,MMP7 ,MMP20 ,MMP27 ,MMP8 ,AB231724 ,MMP10 ,WTAPP1 ,MMP1 ,MMP3 ,MMP12 ,MMP13 ,DCUN1D5 ,DYNC2H1 ,PDGFD ,DDI1 ,LOC643733 ,CASP4 ,LOC101054525 ,BIRC2 ,MIR3920 ,U6 ,Mir_684 ,DD413629 ,MIR4693 ,CASP12	ARHGAP42,DDI1
11	span.2	gain	111625657	125128666	mcr.1	111625657	119340646	4	1	7.7	0.5182	PPP2R1B ,FDXACB1 ,C11orf1 ,CRYAB ,HSPB2 ,HSPB2-C11orf52 ,DIXDC1 ,DLAT ,PIH1D2 ,C11orf57 ,TIMM8B ,SDHD ,IL18 ,TEX12 ,BCO2 ,PTS ,AL833634 ,TTC12 ,ANKK1 ,DRD2 ,TMPRSS5 ,ZW10 ,DL492607 ,USP28 ,HTR3B ,ZBTB16 ,NNMT ,C11orf71 ,RBM7 ,REXO2 ,NXPE1 ,NXPE4 ,CADM1 ,LINC00900 ,BUD13 ,ZNF259 ,APOA4 ,APOC3 ,APOA1 ,SIK3 ,BC042385 ,AB231710 ,PAFAH1B2 ,SIDT2 ,LOC100652768 ,TAGLN ,PCSK7 ,RNF214 ,BACE1 ,CEP164 ,DSCA…	HSPB2,RBM7,PHLDB1,RPS25,HINFP,HTR3A
11	span.2	gain	111625657	125128666	mcr.2	119340646	123006931	2,4	2	3.7	0.55695	LOC100499227 ,PVRL1 ,TRIM29 ,OAF ,LOC649133 ,TMEM136 ,ARHGEF12 ,TBCEL ,SC5D ,AK091275 ,SORL1 ,AK123947 ,AK021804 ,BLID ,MIRLET7A2 ,MIR100 ,UBASH3B ,CRTAM ,C11orf63 ,HSPA8 ,CLMP ,GRIK4 ,TECTA ,MIR125B1 ,BSX ,LOC341056 ,POU2F3 ,DM119543 ,DM119500 ,U4atac ,TRNA_Lys ,SnoU13	GRIK4,TECTA
11	span.2	gain	111625657	125128666	mcr.3	123006931	125128666	2	1	2.1	0.5957	CLMP ,GRAMD1B ,KIAA1201 ,SCN3B ,ZNF202 ,TMEM225 ,OR4D5 ,OR10S1 ,OR10G8 ,OR10G7 ,VWA5A ,OR10D3 ,PANX3 ,TBRG1 ,SIAE ,SPA17 ,NRGN ,VSIG2 ,ESAM ,MSANTD2 ,BC036195 ,ROBO3 ,ROBO4 ,HEPN1 ,HEPACAM ,CCDC15 ,PKNOX2 ,OR6X1 ,OR6M1 ,OR8D4 ,OR6T1 ,OR10G4 ,OR10G9 ,OR8G2 ,OR8D1 ,OR8D2 ,OR8B2 ,OR8B3 ,OR8B4 ,OR8B8 ,OR8B12 ,OR8A1 ,SLC37A2 ,MIR4493 ,OLFR959 ,OR8G1 ,TMEM218	SPA17,ESAM,ROBO4,CCDC15,SLC37A2
11	span.1	loss	950074	19251157	mcr.1	950074	19251157	13	1	18.3	-0.272	AP2A2 ,MUC6 ,MUC2 ,MUC5AC ,MUC5B ,TOLLIP ,TOLLIP-AS1 ,BRSK2 ,DUSP8 ,KRTAP5-AS1 ,KRTAP5-1 ,KRTAP5-2 ,KRTAP5-3 ,KRTAP5-5 ,AF085962 ,KRTAP5-6 ,CTSD ,SYT8 ,LSP1 ,TNNT3 ,MRPL23 ,AK126380 ,INS-IGF2 ,TH ,ASCL2 ,TSPAN32 ,BC019904 ,CD81 ,TSSC4 ,TRPM5 ,KCNQ1 ,KCNQ1OT1 ,CDKN1C ,SLC22A18AS ,SLC22A18 ,PHLDA2 ,NAP1L4 ,SNORA54 ,CARS ,AX747870 ,OSBPL5 ,MRGPRG-AS1 ,MRGPRG ,MRGPRE ,ZNF195 ,LOC650368 ,TRPC2 ,ART5 ,…	MUC5B,KRTAP5-5,TH,NUP98,FAM160A2,PRKCDBP,SYT9,STK33,ST5,EIF4G2,MICALCL,RRAS2,USH1C,TRIM3,IGSF22,OR52B4,OR52D1,OR52W1,TRIM66,RASSF10
11	span.2	loss	23426238	60899941	mcr.1	23426238	27911351	12	1	4.5	-0.7809	LUZP2 ,ANO3 ,BC045791 ,MUC15 ,SLC5A12 ,FIBIN ,BBOX1 ,CCDC34 ,LGR4 ,LIN7C ,BDNF-AS ,LINC00678 ,BDNF ,endogenous retrovirus ERV9 ,5S_rRNA	ANO3,FIBIN
11	span.2	loss	23426238	60899941	mcr.2	27911351	30601842	12,15	2	2.7	-0.75545	KIF18A ,METTL15 ,KCNA4 ,FSHB ,ARL14EP ,MPPED2 ,MIR610 ,JB074938 ,Mir_633
11	span.2	loss	23426238	60899941	mcr.3	30601842	33765786	12	1	3.2	-0.7809	MPPED2 ,DCDC1 ,DNAJC24 ,IMMP1L ,ELP4 ,WT1 ,EIF3M ,CCDC73 ,PRRG4 ,QSER1 ,DEPDC7 ,LINC00294 ,CSTF3 ,CSTF3-AS1 ,C11orf91 ,CD59 ,FBXO3 ,DCDC5 ,RCN1 ,WT1-AS ,TCP11L1 ,PAX6 ,U3 ,KIAA1549L ,HIPK3	DEPDC7,DCDC5,KIAA1549L
11	span.2	loss	23426238	60899941	mcr.4	33765786	34938399	12,15	2	1.2	-0.8026	FBXO3 ,CAPRIN1 ,NAT10 ,ABTB2 ,CAT ,ELF5 ,APIP ,PDHX ,LMO2 ,EHF
11	span.2	loss	23426238	60899941	mcr.5	34938399	39183102	12	1	4.2	-0.7809	PDHX ,CD44 ,SLC1A2 ,PAMR1 ,FJX1 ,TRIM44 ,DQ573949 ,LDLRAD3 ,BC036209 ,COMMD9 ,PRR5L ,TRAF6 ,RAG1 ,RAG2 ,MIR1343 ,Mir_652 ,MIR3973 ,C11orf74
11	span.2	loss	23426238	60899941	mcr.6	39183102	43920353	12,15	2	4.7	-0.84605	HNRNPKP3 ,TTC17 ,MIR129-2 ,HSD17B12 ,AK094325 ,ALKBH3 ,BC031305 ,API5 ,SEC14L1P1 ,U6 ,LOC100507205 ,7SK ,MIR670 ,LRRC4C ,JA715139
11	span.2	loss	23426238	60899941	mcr.7	43920353	45671789	12,13,15	3	1.8	-0.7809	ALKBH3 ,LOC100507300 ,AX748080 ,ACCSL ,EXT2 ,ALX4 ,CD82 ,TSPAN18 ,TP53I11 ,LOC221122 ,SYT13 ,FLJ41423 ,CHST1 ,ACCS ,SEC14L1P1 ,C11orf96 ,AK097878 ,TRNA_Trp ,PRDM11
11	span.2	loss	23426238	60899941	mcr.8	45671789	48161097	12,15	2	2.5	-0.84605	CHST1 ,DQ600225 ,DQ580411 ,DQ597512 ,DQ592387 ,DQ601289 ,DQ583612 ,DQ586202 ,DQ576239 ,DQ571241 ,DQ589925 ,DQ590864 ,DQ595026 ,DQ589384 ,DQ595965 ,DQ570864 ,DQ576075 ,DQ576996 ,DQ594520 ,DQ585153 ,DQ577389 ,DQ594870 ,DQ585460 ,DQ591858 ,DQ591724 ,DQ578236 ,DQ575869 ,DQ585760 ,DQ572786 ,DQ585275 ,DQ582858 ,DQ577965 ,DQ585129 ,DQ594272 ,DQ595836 ,DQ573660 ,DQ588228 ,DQ599087 ,DQ592438 ,DQ587606 ,DQ…	PEX16
11	span.2	loss	23426238	60899941	mcr.9	48161097	48266694	12	1	0.1	-0.7809	PTPRJ ,OR4X2 ,OR4B1
11	span.2	loss	23426238	60899941	mcr.10	48266694	49446123	12,15	2	1.2	-0.6981	OR4X2 ,FOLH1 ,OR4X1 ,OR4S1 ,OR4C3 ,OR4C45 ,OR4A47 ,TRIM49B ,TRIM64C
11	span.2	loss	23426238	60899941	mcr.11	49446123	60899941	12	1	11.5	-0.7809	LOC441601 ,LOC646813 ,OR4A5 ,OR4S2 ,OR5L1 ,OR5L2 ,OR8H3 ,OR5T1 ,OR8U8 ,OR5M8 ,OR5M10 ,OR5M1 ,OR5AP2 ,AK096987 ,LRRC55 ,APLNR ,TNKS1BP1 ,SSRP1 ,P2RX3 ,PRG3 ,SLC43A3 ,SLC43A1 ,TIMM10 ,UBE2L6 ,SERPING1 ,AK096335 ,MIR130A ,YPEL4 ,CLP1 ,ZDHHC5 ,MED19 ,TMX2 ,CTNND1 ,OR9Q1 ,OR9I1 ,OR10W1 ,LPXN ,ZFP91 ,CNTF ,GLYAT ,GLYATL2 ,AB231721 ,LOC283194 ,GLYATL1 ,AB231722 ,FAM111B ,BC028022 ,FAM111A ,DTX4 ,MPEG1 ,…	ZDHHC5,CTNND1,LPXN,GLYATL1,PATL1,MS4A14
11	span.3	loss	65347405	66114363	mcr.1	65347405	66114363	15	1	0.8	-0.9246	EHBP1L1 ,KCNK7 ,MAP3K11 ,PCNXL3 ,SIPA1 ,RELA ,KAT5 ,RNASEH2C ,OVOL1 ,SNX32 ,CFL1 ,MUS81 ,EFEMP2 ,CTSW ,FIBP ,CCDC85B ,FOSL1 ,C11orf68 ,DRAP1 ,TSGA10IP ,SART1 ,EIF1AD ,BANF1 ,CST6 ,CATSPER1 ,AX746604 ,GAL3ST3 ,SF3B2 ,PACS1 ,KLC2 ,RAB1B ,AK125412 ,CNIH2 ,YIF1A ,TMEM151A ,CD248 ,RIN1 ,BRMS1 ,B3GNT1 ,MIR4690 ,MIR4489 ,DQ587981 ,AP5B1	KLC2,TMEM151A
11	span.4	loss	6.84668e+07	124440930	mcr.1	6.84668e+07	69954326	13	1	1.5	-0.5459	MTL5 ,CPT1A ,MRPL21 ,IGHMBP2 ,MRGPRF ,BC039516 ,TPCN2 ,BC064339 ,MYEOV ,AX746803 ,AK094674 ,CCND1 ,ORAOV1 ,FGF19 ,FGF4 ,FGF3 ,ANO1 ,MRGPRD ,AK294004 ,5S_rRNA ,BC133018 ,KC136303
11	span.4	loss	6.84668e+07	124440930	mcr.2	69954326	71423001	13,21	2	1.5	-0.54825	ANO1 ,FADD ,PPFIA1 ,AK125463 ,CTTN ,SHANK2 ,BC131767 ,SHANK2-AS1 ,FLJ42102 ,DHCR7 ,NADSYN1 ,KRTAP5-7 ,KRTAP5-8 ,KRTAP5-9 ,KRTAP5-10 ,KRTAP5-11 ,BC127192 ,SHANK2-AS3 ,MIR548K ,MIR3664	CTTN,SHANK2
11	span.4	loss	6.84668e+07	124440930	mcr.3	71423001	75279762	21	1	3.9	-0.5506	FAM86C1 ,RNF121 ,IL18BP ,NUMA1 ,LRTOMT ,LAMTOR1 ,ANAPC15 ,FOLR3 ,FOLR1 ,INPPL1 ,PHOX2A ,AL832797 ,MIR139 ,ARAP1 ,STARD10 ,ATG16L2 ,P2RY2 ,P2RY6 ,ARHGEF17 ,RELT ,FAM168A ,PLEKHB1 ,RAB6A ,MRPL48 ,COA4 ,PAAF1 ,DNAJB13 ,UCP2 ,UCP3 ,C2CD3 ,P4HA3 ,BC048427 ,PGM2L1 ,KCNE3 ,MGC12965 ,POLD3 ,CHRDL2 ,RNF169 ,SPCS2 ,NEU3 ,DQ592682 ,DQ591572 ,SLCO2B1 ,ARRB1 ,SNORD15A ,SNORD15B ,KLHL35 ,GDPD5 ,SERPINH1 ,FOLR2…	P2RY6,ARHGEF17,PDE2A
11	span.4	loss	6.84668e+07	124440930	mcr.4	75279762	82443898	15,21	2	7.2	-0.67245	SERPINH1 ,MAP6 ,LOC283214 ,DGAT2 ,UVRAG ,WNT11 ,PRKRIR ,AK125821 ,C11orf30 ,LRRC32 ,GUCY2EP ,CAPN5 ,MYO7A ,GDPD4 ,PAK1 ,AQP11 ,CLNS1A ,RSF1 ,AAMDC ,INTS4 ,KCTD14 ,THRSP ,ALG8 ,KCTD21 ,GAB2 ,NARS2 ,BC042472 ,TENM4 ,BC008359 ,BC041900 ,FAM181B ,ACER3 ,MOGAT2 ,OMP ,TRNA_Pro ,B3GNT6 ,NDUFC2-KCTD14 ,USP35 ,ODZ4 ,Mir_548 ,MIR708 ,MIR4300 ,TSKU ,LOC100289388 ,MIR5579	PAK1
11	span.4	loss	6.84668e+07	124440930	mcr.5	82443898	84843795	15,21,4	3	2.4	-0.5506	FAM181B ,PRCP ,C11orf82 ,RAB30 ,LOC100506233 ,PCF11 ,ANKRD42 ,CCDC90B ,BC070093 ,DLG2 ,AK311356 ,SNORA70E
11	span.4	loss	6.84668e+07	124440930	mcr.6	84843795	90602263	15,21,2,4	4	5.8	-0.67245	DLG2 ,TMEM126B ,TMEM126A ,CREBZF ,CCDC89 ,SYTL2 ,CCDC83 ,PICALM ,EED ,C11orf73 ,CCDC81 ,ME3 ,PRSS23 ,AL832007 ,FZD4 ,LOC100506368 ,TMEM135 ,RAB38 ,CTSC ,BC038205 ,GRM5 ,TYR ,NOX4 ,AB231784 ,FOLH1B ,TRIM49 ,NAALAD2 ,CHORDC1 ,TRIM49D2P ,TRIM77 ,TRIM53AP ,TRIM64 ,TRIM49C ,UBTFL1 ,BC016143 ,OR7E2P ,Mir_548 ,TRIM64B ,HP11113 ,MIR4490 ,GRM5-AS1 ,LOC642414 ,MIR5692A1 ,LOC440061	CCDC81
11	span.4	loss	6.84668e+07	124440930	mcr.7	90602263	92714662	15,21,2	3	2.1	-0.7943	FAT3 ,MTNR1B	FAT3
11	span.4	loss	6.84668e+07	124440930	mcr.8	92714662	93457448	15,21	2	0.7	-0.67245	MTNR1B ,AK093898 ,SLC36A4 ,CCDC67 ,SMCO4 ,SCARNA9 ,KIAA1731
11	span.4	loss	6.84668e+07	124440930	mcr.9	93457448	94328463	15,21,4	3	0.9	-0.6158	TAF1D ,C11orf54 ,MED17 ,AF086184 ,HEPHL1 ,PANX1 ,GPR83 ,MRE11A ,ANKRD49 ,FUT4 ,PIWIL4 ,KIAA1731 ,SNORA8 ,SNORD5 ,SNORA18 ,SNORA40 ,VSTM5 ,MIR1304 ,FOLR4 ,LOC643037
11	span.4	loss	6.84668e+07	124440930	mcr.10	94328463	9.55515e+07	15,21	2	1.2	-0.67245	PIWIL4 ,AMOTL1 ,CWC15 ,KDM4D ,SRSF8 ,ENDOD1 ,AK055250 ,SESN3 ,FAM76B ,CEP57 ,KDM4E ,5S_rRNA	CEP57
11	span.4	loss	6.84668e+07	124440930	mcr.11	9.55515e+07	100537529	15,21,4	3	5	-0.5506	CEP57 ,MTMR2 ,MAML2 ,CCDC82 ,JRKL ,Mir_548 ,MIR1260B ,CNTN5 ,Metazoa_SRP ,JRKL-AS1	CEP57
11	span.4	loss	6.84668e+07	124440930	mcr.12	100537529	106810901	15,21	2	6.3	-0.67245	ARHGAP42 ,TMEM133 ,PGR ,TRPC6 ,ANGPTL5 ,KIAA1377 ,C11orf70 ,BC040646 ,YAP1 ,BIRC3 ,TMEM123 ,MMP7 ,MMP20 ,MMP27 ,MMP8 ,AB231724 ,MMP10 ,WTAPP1 ,MMP1 ,MMP3 ,MMP12 ,MMP13 ,DCUN1D5 ,DYNC2H1 ,PDGFD ,DDI1 ,LOC643733 ,CASP4 ,CASP1 ,AB231723 ,CARD17 ,GRIA4 ,MSANTD4 ,KBTBD3 ,AASDHPPT ,BC034795 ,GUCY1A2 ,AK124326 ,LOC101054525 ,BIRC2 ,CASP5 ,MIR3920 ,U6 ,Mir_684 ,DD413629 ,MIR4693 ,CARD18 ,CASP12	ARHGAP42,DDI1
11	span.4	loss	6.84668e+07	124440930	mcr.13	106810901	107224363	15,21,4	3	0.4	-0.5506	GUCY1A2 ,CWF19L2
11	span.4	loss	6.84668e+07	124440930	mcr.14	107224363	107663565	15,21,2,4	4	0.4	-0.6409	LOC643923 ,SLN ,SLC35F2 ,ALKBH8 ,CWF19L2 ,ELMOD1
11	span.4	loss	6.84668e+07	124440930	mcr.15	107663565	111161724	15,2,4	3	3.5	-0.7312	SLC35F2 ,RAB39A ,CUL5 ,ACAT1 ,NPAT ,ATM ,C11orf65 ,KDELC2 ,EXPH5 ,DDX10 ,AK124179 ,FDX1 ,ARHGAP20 ,C11orf53 ,ZC3H12C ,C11orf87 ,5S_rRNA ,TRNA_Ser ,SnoR4 ,RDX	CUL5,NPAT
11	span.4	loss	6.84668e+07	124440930	mcr.16	111161724	115597737	15,2	2	4.4	-0.76275	C11orf92 ,POU2AF1 ,BC022056 ,AB231705 ,BTG4 ,BC021736 ,LAYN ,SIK2 ,DQ599327 ,PPP2R1B ,FDXACB1 ,C11orf1 ,CRYAB ,HSPB2 ,HSPB2-C11orf52 ,DIXDC1 ,DLAT ,PIH1D2 ,C11orf57 ,TIMM8B ,SDHD ,IL18 ,TEX12 ,BCO2 ,PTS ,AL833634 ,TTC12 ,ANKK1 ,DRD2 ,TMPRSS5 ,ZW10 ,DL492607 ,USP28 ,HTR3B ,ZBTB16 ,NNMT ,C11orf71 ,RBM7 ,REXO2 ,NXPE1 ,NXPE4 ,CADM1 ,C11orf88 ,C11orf34 ,CLDN25 ,NXPE2 ,FAM55B ,HTR3A ,MIR4491 ,LOH11CR1I…	SIK2,HSPB2,RBM7,HTR3A
11	span.4	loss	6.84668e+07	124440930	mcr.17	115597737	122484704	15	1	6.9	-0.7943	LINC00900 ,BUD13 ,ZNF259 ,APOA4 ,APOC3 ,APOA1 ,SIK3 ,BC042385 ,AB231710 ,PAFAH1B2 ,SIDT2 ,LOC100652768 ,TAGLN ,PCSK7 ,RNF214 ,BACE1 ,CEP164 ,DSCAML1 ,TMPRSS13 ,IL10RA ,TMPRSS4-AS1 ,SCN4B ,SCN2B ,AMICA1 ,MPZL3 ,MPZL2 ,CD3E ,CD3D ,CD3G ,UBE4A ,ATP5L ,MGC13053 ,KMT2A ,TTC36 ,IFT46 ,ARCN1 ,PHLDB1 ,TREH ,DDX6 ,CXCR5 ,BCL9L ,UPK2 ,FOXR1 ,CCDC84 ,RPL23AP64 ,RPS25 ,HYOU1 ,HMBS ,H2AFX ,DPAGT1 ,C2CD2L ,HIN…	PHLDB1,RPS25,HINFP,GRIK4,TECTA
11	span.4	loss	6.84668e+07	124440930	mcr.18	122484704	123301817	15,21	2	0.8	-0.646	UBASH3B ,CRTAM ,C11orf63 ,HSPA8 ,CLMP ,BSX ,LOC341056 ,SnoU13 ,MIR4493
11	span.4	loss	6.84668e+07	124440930	mcr.19	123301817	124440930	21	1	1.1	-0.4977	GRAMD1B ,KIAA1201 ,SCN3B ,ZNF202 ,TMEM225 ,OR4D5 ,OR10S1 ,OR10G8 ,OR10G7 ,VWA5A ,OR10D3 ,OR6X1 ,OR6M1 ,OR8D4 ,OR6T1 ,OR10G4 ,OR10G9 ,OR8G2 ,OR8D1 ,OR8D2 ,OR8B2 ,OR8B3 ,OR8B4 ,OR8B8 ,OR8B12 ,OR8A1 ,OLFR959 ,OR8G1
11	span.5	loss	129165794	134856563	mcr.1	129165794	130276017	15	1	1.1	-1.0963	BARX2 ,AX746800 ,TMEM45B ,NFRKB ,PRDM10 ,ST14 ,ZBTB44 ,AX747213 ,ADAMTS8 ,LINC00167 ,BC144419 ,APLP2 ,DQ600312	BARX2,ZBTB44
11	span.5	loss	129165794	134856563	mcr.2	130276017	131189245	13,15	2	0.9	-0.8443	ADAMTS8 ,hCG_2032978 ,SNX19 ,ADAMTS15 ,C11orf44
11	span.5	loss	129165794	134856563	mcr.3	131189245	131240686	13,15,21	3	0.1	-0.5923	NA
11	span.5	loss	129165794	134856563	mcr.4	131240686	131530488	13,21	2	0.3	-0.52335	AK128059 ,U6atac
11	span.5	loss	129165794	134856563	mcr.5	131530488	133939844	13,15,21	3	2.4	-0.5923	NTM ,OPCML ,SPATA19 ,MIR4697HG ,LOC100128239 ,JAM3 ,U6 ,AK056505 ,AK097142 ,IGSF9B	NTM
11	span.5	loss	129165794	134856563	mcr.6	133939844	134856562	15,21	2	0.9	-0.6081	JAM3 ,NCAPD3 ,VPS26B ,THYN1 ,ACAD8 ,GLB1L2 ,B3GAT1 ,LOC283177 ,GLB1L3 ,AK095267 ,AK095081 ,AK125040 ,AK130852	GLB1L2
11	span.5	loss	129165794	134856563	mcr.7	134856562	134856563	15	1	0	-0.7618	AK130852
12	span.1	gain	92393	43769788	mcr.1	92393	176048	13	1	0.1	0.5733	IQSEC3 ,DDX11L11 ,FAM138D
12	span.1	gain	92393	43769788	mcr.2	176048	1005731	13,24	2	0.8	0.4725	LOC574538 ,IQSEC3 ,SLC6A13 ,KDM5A ,CCDC77 ,B4GALNT3 ,NINJ2 ,LOC100049716 ,SLC6A12 ,U4atac ,WNK1	WNK1
12	span.1	gain	92393	43769788	mcr.3	1005731	6220055	24	1	5.2	0.3717	RAD52 ,ERC1 ,AX746535 ,FBXL14 ,WNT5B ,ADIPOR2 ,LINC00940 ,DCP1B ,CACNA1C ,CACNA1C-AS1 ,FKBP4 ,ITFG2 ,NRIP2 ,FOXM1 ,TULP3 ,AK056228 ,AK095365 ,BC047090 ,DQ591331 ,DQ583990 ,DQ600002 ,DQ594785 ,DQ596092 ,AK125333 ,PRMT8 ,PARP11 ,CCND2 ,C12orf5 ,FGF23 ,FGF6 ,C12orf4 ,RAD51AP1 ,DYRK4 ,AKAP3 ,NDUFA9 ,GALNT8 ,KCNA6 ,KCNA1 ,KCNA5 ,BC031884 ,NTF3 ,ANO2 ,VWF ,LRTM2 ,TEAD4 ,DQ584103 ,DQ579489 ,EFCAB4B ,LIN…	CACNA1C,ITFG2,WNK1
12	span.1	gain	92393	43769788	mcr.4	6220055	9317576	13,24	2	3.1	0.34495	VWF ,CD9 ,PLEKHG6 ,TNFRSF1A ,SCNN1A ,LTBR ,CD27 ,TAPBPL ,VAMP1 ,MRPL51 ,NCAPD2 ,GAPDH ,CHD4 ,AK096395 ,SCARNA11 ,ACRBP ,ING4 ,PIANP ,COPS7A ,PTMS ,LAG3 ,CD4 ,GPR162 ,GNB3 ,CDCA3 ,USP5 ,TPI1 ,SPSB2 ,LRRC23 ,ENO2 ,ATN1 ,C12orf57 ,PTPN6 ,MIR200C ,SCARNA12 ,EMG1 ,LPCAT3 ,C1S ,C1RL ,C1RL-AS1 ,RBP5 ,CLSTN3 ,ACSM4 ,CD163L1 ,CD163 ,APOBEC1 ,GDF3 ,DPPA3 ,CLEC4C ,SLC2A14 ,NANOGP1 ,AY455283 ,SLC2A3 ,FOXJ2 ,…	PLEKHG6,C1RL
12	span.1	gain	92393	43769788	mcr.5	9317576	9459612	13,15,24	3	0.1	0.3717	PZP ,LOC100499405 ,LOC642846 ,A2MP1 ,MIR1244-1 ,SNORA75
12	span.1	gain	92393	43769788	mcr.6	9459612	9.57573e+06	13,15,24,25	4	0.1	0.38475	LOC642846 ,DQ582774 ,DQ586985 ,DQ586485 ,DQ575612 ,DDX12P ,DQ577612 ,DQ577180 ,DQ585706 ,DQ592342 ,DQ599803
12	span.1	gain	92393	43769788	mcr.7	9.57573e+06	9711050	13,15,24,25,26	5	0.1	0.3717	BX647938 ,DDX12P ,SNORA75
12	span.1	gain	92393	43769788	mcr.8	9711050	9845562	15,24,25,26	4	0.1	0.38475	BX647938 ,CLEC2D ,KLRB1 ,LOC374443
12	span.1	gain	92393	43769788	mcr.9	9845562	10763251	13,15,24,25,26	5	0.9	0.3978	CLEC2D ,CLECL1 ,CD69 ,CLEC2B ,CLEC12A ,CLEC1B ,CLEC12B ,CLEC9A ,CLEC1A ,CLEC7A ,OLR1 ,TMEM52B ,GABARAPL1 ,KLRD1 ,AK096314 ,KLRC4 ,KLRC3 ,KLRC1 ,MAGOHB ,CLEC2A ,KLRK1 ,KLRAP1 ,KLRF1 ,KLRF2
12	span.1	gain	92393	43769788	mcr.10	10763251	10763349	13,15,24,26	4	0	0.41275	MAGOHB
12	span.1	gain	92393	43769788	mcr.11	10763349	10765966	15,24,26	3	0	0.3717	MAGOHB
12	span.1	gain	92393	43769788	mcr.12	10765966	11666703	15,24	2	0.9	0.41275	MAGOHB ,STYK1 ,YBX3 ,TAS2R7 ,TAS2R9 ,TAS2R10 ,PRR4 ,TAS2R13 ,PRH2 ,TAS2R50 ,TAS2R20 ,TAS2R31 ,TAS2R46 ,TAS2R43 ,TAS2R42 ,PRB3 ,PRB4 ,PRB1 ,TAS2R30 ,TAS2R8 ,TAS2R14 ,TAS2R19 ,PRB2 ,PRH1 ,LOC100129361
12	span.1	gain	92393	43769788	mcr.13	11666703	20522627	24	1	8.9	0.3717	LOC338817 ,ETV6 ,BC038742 ,BCL2L14 ,LRP6 ,MANSC1 ,LOH12CR2 ,LOH12CR1 ,DUSP16 ,CREBL2 ,GPR19 ,CDKN1B ,APOLD1 ,DDX47 ,GPRC5A ,MIR614 ,HEBP1 ,LOC100506314 ,KIAA1467 ,GSG1 ,EMP1 ,C12orf36 ,GRIN2B ,ATF7IP ,PLBD1 ,GUCY2C ,HIST4H4 ,WBP11 ,C12orf60 ,SMCO3 ,ART4 ,ERP27 ,ARHGDIB ,PDE6H ,RERG ,PTPRO ,EPS8 ,STRAP ,DERA ,RERGL ,PIK3C2G ,CAPZA3 ,AEBP2 ,PDE3A ,H2AFJ ,RPL13AP20 ,GPRC5D ,HTR7P1 ,LMO3 ,MIR1244-1 ,…	GSG1,HIST4H4,PDE3A
12	span.1	gain	92393	43769788	mcr.14	20522627	21628808	24,26	2	1.1	0.4158	PDE3A ,SLCO1B3 ,SLCO1B1 ,SLCO1A2 ,IAPP ,PYROXD1 ,RECQL ,SLCO1C1	PDE3A
12	span.1	gain	92393	43769788	mcr.15	21628808	28116551	24,26,4	3	6.5	0.3717	RECQL ,GOLT1B ,C12orf39 ,GYS2 ,LDHB ,KCNJ8 ,ABCC9 ,CMAS ,ST8SIA1 ,C2CD5 ,ETNK1 ,AK094733 ,SOX5 ,LINC00477 ,C12orf77 ,CASC1 ,LYRM5 ,KRAS ,RASSF8-AS1 ,RASSF8 ,BHLHE41 ,BC041929 ,SSPN ,ITPR2 ,ASUN ,FGFR1OP2 ,MED21 ,C12orf71 ,STK38L ,ARNTL2 ,BC043511 ,PPFIBP1 ,REP15 ,MRPS35 ,KLHL42 ,PTHLH ,BCAT1 ,LRMP ,IFLTD1 ,TM7SF3 ,SMCO2 ,MANSC4 ,Mir_720 ,MIR920 ,DD157417 ,MIR4302 ,TRNA_Lys	KRAS
12	span.1	gain	92393	43769788	mcr.16	28116551	33592395	24,4	2	5.5	0.3701	PTHLH ,CCDC91 ,FAR2 ,AX746523 ,ERGIC2 ,OVCH1 ,IPO8 ,CAPRIN2 ,LINC00941 ,TSPAN11 ,DDX11-AS1 ,DDX11 ,FAM60A ,FLJ13224 ,BC039477 ,DENND5B ,METTL20 ,AMN1 ,H3F3C ,KIAA1551 ,BICD1 ,FGD4 ,DNM1L ,YARS2 ,PKP2 ,SYT10 ,OVOS2 ,TMTC1 ,SNORA75 ,hsa-miR-3194-3p ,U5 ,OVCH1-AS1 ,DENND5B-AS1 ,RNU6-78P	CCDC91,PKP2
12	span.1	gain	92393	43769788	mcr.17	33592395	43769788	4	1	10.2	0.3685	SYT10 ,ALG10 ,ALG10B ,BC040886 ,CPNE8 ,KIF21A ,ABCD2 ,C12orf40 ,LRRK2 ,contactin 1 ,GXYLT1 ,YAF2 ,ZCRB1 ,PPHLN1 ,SLC2A13 ,PDZRN4 ,PRICKLE1 ,ADAMTS20 ,MUC19 ,CNTN1	LRRK2,PRICKLE1,ADAMTS20
12	span.2	gain	44354589	48438976	mcr.1	44354589	48438976	4	1	4.1	0.3651	TMEM117 ,DBX2 ,RACGAP1P ,PLEKHA8P1 ,BC053951 ,LINC00938 ,ARID2 ,AX748322 ,SCAF11 ,SLC38A1 ,SLC38A2 ,SLC38A4 ,AMIGO2 ,AX747844 ,PCED1B-AS1 ,PCED1B ,RPAP3 ,ENDOU ,AL831948 ,RAPGEF3 ,SLC48A1 ,VDR ,TMEM106C ,COL2A1 ,SENP1 ,NELL2 ,RNY5 ,ANO6 ,HDAC7 ,MIR4698	RAPGEF3
12	span.3	gain	102590924	1.03805e+08	mcr.1	102590924	1.03805e+08	15	1	1.2	0.4091	PARPBP ,PMCH ,IGF1 ,PAH ,ASCL1 ,C12orf42 ,LINC00485 ,JX088243
12	span.4	gain	121150875	133733300	mcr.1	121150875	133733300	4	1	12.6	0.3634	UNC119B ,ACADS ,SPPL3 ,HNF1A ,C12orf43 ,OASL ,DQ570466 ,P2RX7 ,CAMKK2 ,ANAPC5 ,RNF34 ,KDM2B ,MORN3 ,RHOF ,TMEM120B ,AK095700 ,SETD1B ,HPD ,PSMD9 ,BCL7A ,MLXIP ,IL31 ,B3GNT4 ,VPS33A ,CLIP1 ,ZCCHC8 ,RSRC2 ,KNTC1 ,HCAR2 ,HCAR3 ,HCAR1 ,DENR ,CCDC62 ,HIP1R ,VPS37B ,ABCB9 ,OGFOD2 ,ARL6IP4 ,PITPNM2 ,MPHOSPH9 ,C12orf65 ,CDK2AP1 ,SETD8 ,RILPL2 ,SNRNP35 ,RILPL1 ,TMED2 ,DDX55 ,EIF2B1 ,GTF2H3 ,TCTN2 ,ATP6V0A…	VPS33A,DNAH10,PIWIL1,GALNT9,POLE,TMEM132D,NCOR2,SFSWAP
12	span.1	loss	175985	100169457	mcr.1	175985	4735993	1	1	4.6	-0.6712	LOC574538 ,IQSEC3 ,SLC6A13 ,KDM5A ,CCDC77 ,B4GALNT3 ,NINJ2 ,LOC100049716 ,RAD52 ,ERC1 ,AX746535 ,FBXL14 ,WNT5B ,ADIPOR2 ,LINC00940 ,DCP1B ,CACNA1C ,CACNA1C-AS1 ,FKBP4 ,ITFG2 ,NRIP2 ,FOXM1 ,TULP3 ,AK056228 ,AK095365 ,BC047090 ,DQ591331 ,DQ583990 ,DQ600002 ,DQ594785 ,DQ596092 ,AK125333 ,PRMT8 ,PARP11 ,CCND2 ,C12orf5 ,FGF23 ,FGF6 ,C12orf4 ,RAD51AP1 ,DYRK4 ,AKAP3 ,SLC6A12 ,LRTM2 ,TEAD4 ,DQ584103 ,DQ5…	CACNA1C,ITFG2,WNK1
12	span.1	loss	175985	100169457	mcr.2	4735993	16848437	1,21	2	12.1	-0.6064	AKAP3 ,NDUFA9 ,GALNT8 ,KCNA6 ,KCNA1 ,KCNA5 ,BC031884 ,NTF3 ,ANO2 ,VWF ,CD9 ,PLEKHG6 ,TNFRSF1A ,SCNN1A ,LTBR ,CD27 ,TAPBPL ,VAMP1 ,MRPL51 ,NCAPD2 ,GAPDH ,CHD4 ,AK096395 ,SCARNA11 ,ACRBP ,ING4 ,PIANP ,COPS7A ,PTMS ,LAG3 ,CD4 ,GPR162 ,GNB3 ,CDCA3 ,USP5 ,TPI1 ,SPSB2 ,LRRC23 ,ENO2 ,ATN1 ,C12orf57 ,PTPN6 ,MIR200C ,SCARNA12 ,EMG1 ,LPCAT3 ,C1S ,C1RL ,C1RL-AS1 ,RBP5 ,CLSTN3 ,ACSM4 ,CD163L1 ,CD163 ,APOBEC1…	PLEKHG6,C1RL,GSG1,HIST4H4
12	span.1	loss	175985	100169457	mcr.3	16848437	48531792	1	1	31.7	-0.6712	RERGL ,PIK3C2G ,CAPZA3 ,AEBP2 ,PDE3A ,SLCO1B3 ,SLCO1B1 ,SLCO1A2 ,IAPP ,PYROXD1 ,RECQL ,GOLT1B ,C12orf39 ,GYS2 ,LDHB ,KCNJ8 ,ABCC9 ,CMAS ,ST8SIA1 ,C2CD5 ,ETNK1 ,AK094733 ,SOX5 ,LINC00477 ,C12orf77 ,CASC1 ,LYRM5 ,KRAS ,RASSF8-AS1 ,RASSF8 ,BHLHE41 ,BC041929 ,SSPN ,ITPR2 ,ASUN ,FGFR1OP2 ,MED21 ,C12orf71 ,STK38L ,ARNTL2 ,BC043511 ,PPFIBP1 ,REP15 ,MRPS35 ,KLHL42 ,PTHLH ,CCDC91 ,FAR2 ,AX746523 ,ERGIC2 ,…	PDE3A,KRAS,CCDC91,PKP2,LRRK2,RAPGEF3,PRICKLE1,ADAMTS20
12	span.1	loss	175985	100169457	mcr.4	48531792	48596617	1,4	2	0.1	-0.6011	PFKM ,ASB8 ,C12orf68 ,OR10AD1
12	span.1	loss	175985	100169457	mcr.5	48596617	54756415	4	1	6.2	-0.531	OR10AD1 ,H1FNT ,ZNF641 ,C12orf54 ,LALBA ,KANSL2 ,SNORA34 ,SNORA2A ,SNORA2B ,CCNT1 ,LINC00935 ,ADCY6 ,DDX23 ,RND1 ,CCDC65 ,FKBP11 ,ARF3 ,WNT10B ,WNT1 ,DDN ,PRKAG1 ,KMT2D ,RHEBL1 ,DQ589802 ,DHH ,LMBR1L ,TUBA1B ,TUBA1A ,TUBA1C ,PRPH ,TROAP ,C1QL4 ,DNAJC22 ,SPATS2 ,KCNH3 ,MCRS1 ,FAM186B ,PRPF40B ,FMNL3 ,TMBIM6 ,BCDIN3D-AS1 ,BCDIN3D ,FAIM2 ,LOC283332 ,BC034605 ,AQP2 ,AQP5 ,AQP6 ,RACGAP1 ,ASIC1 ,SMARCD…	KMT2D,MCRS1,FMNL3,SLC11A2,BIN2,SCN8A,ACVRL1,KRT5,IGFBP6
12	span.1	loss	175985	100169457	mcr.6	54756415	66718699	1,4	2	12	-0.61275	GPR84 ,ZNF385A ,ITGA5 ,GTSF1 ,NCKAP1L ,PDE1B ,PPP1R1A ,GLYCAM1 ,LACRT ,DCD ,MUCL1 ,TESPA1 ,NEUROD4 ,OR6C2 ,ITGA7 ,BLOC1S1 ,RDH5 ,GDF11 ,DNAJC14 ,ORMDL2 ,AX747140 ,MMP19 ,WIBG ,DGKA ,PMEL ,CDK2 ,RAB5B ,SUOX ,IKZF4 ,RPS26 ,ERBB3 ,PA2G4 ,RPL41 ,ZC3H10 ,ESYT1 ,MYL6B ,MYL6 ,SMARCC2 ,RNF41 ,NABP2 ,ANKRD52 ,COQ10A ,CS ,CNPY2 ,PAN2 ,IL23A ,STAT2 ,APOF ,TIMELESS ,MIP ,SPRYD4 ,GLS2 ,RBMS2 ,BAZ2A ,ATP5B ,SN…	MYL6B,GLI1,ARHGAP9,DCTN2,WIF1,TMBIM4,ARHGEF25,METTL1
12	span.1	loss	175985	100169457	mcr.7	66718699	71833945	4	1	5.1	-0.531	HELB ,GRIP1 ,CAND1 ,AK055974 ,DYRK2 ,BC035381 ,AK124066 ,IFNG ,IL26 ,IL22 ,MDM1 ,RAP1B ,NUP107 ,SLC35E3 ,MDM2 ,CPM ,CPSF6 ,LYZ ,YEATS4 ,FRS2 ,CCT2 ,LRRC10 ,BEST3 ,BC042465 ,RAB3IP ,C12orf28 ,CNOT2 ,KCNMB4 ,BC031864 ,PTPRB ,PTPRR ,TSPAN8 ,LGR5 ,SNORA70G ,LOC100507250 ,MIR1279 ,MIR3913-1 ,MIR3913-2 ,Mir_548 ,Y_RNA ,LOC100130075	RAB3IP
12	span.1	loss	175985	100169457	mcr.8	71833945	98604754	1,4	2	26.8	-0.58945	LGR5 ,ZFC3H1 ,THAP2 ,TMEM19 ,RAB21 ,TBC1D15 ,TRHDE ,ATXN7L3B ,KCNC2 ,AK093193 ,CAPS2 ,GLIPR1L1 ,GLIPR1L2 ,GLIPR1 ,KRR1 ,PHLDA1 ,NAP1L1 ,BBS10 ,OSBPL8 ,ZDHHC17 ,CSRP2 ,E2F7 ,NAV3 ,BC045810 ,BC047615 ,SYT1 ,PAWR ,PPP1R12A ,OTOGL ,PTPRQ ,MYF6 ,MYF5 ,BC037383 ,AK022997 ,LIN7A ,ACSS3 ,CCDC59 ,METTL25 ,TMTC2 ,SLC6A15 ,BC045559 ,LRRIQ1 ,ALX1 ,RASSF9 ,NTS ,MGAT4C ,C12orf50 ,C12orf29 ,CEP290 ,BC033323 ,TM…	KCNC2,NAV3,SYT1,PTPRQ,SLC6A15,NTS,PPFIA2
12	span.1	loss	175985	100169457	mcr.9	98604754	100169457	1	1	1.6	-0.6479	LOC643770 ,TMPO-AS1 ,TMPO ,SLC25A3 ,SNORA53 ,IKBIP ,APAF1 ,ANKS1B ,FAM71C ,SLC9A7P1 ,Mir_548 ,TRNA_Asp ,TRNA_Trp ,5S_rRNA	FAM71C
12	span.2	loss	101560277	107395365	mcr.1	101560277	107395365	1	1	5.8	-0.6795	SLC5A8 ,UTP20 ,ARL1 ,CHPT1 ,SYCP3 ,GNPTAB ,DRAM1 ,NUP37 ,PARPBP ,PMCH ,IGF1 ,PAH ,ASCL1 ,C12orf42 ,BC041342 ,STAB2 ,GNN ,HSP90B1 ,TDG ,GLT8D2 ,HCFC2 ,NFYB ,EID3 ,CHST11 ,SLC41A2 ,C12orf45 ,ALDH1L2 ,KIAA1033 ,C12orf75 ,NUAK1 ,CKAP4 ,TCP11L2 ,POLR3B ,RFX4 ,LOC100505978 ,RIC8B ,AK055712 ,C12orf23 ,MTERFD3 ,CRY1 ,C12orf73 ,MYBPC1 ,CCDC53 ,NT5DC3 ,APPL2 ,SPIC ,U6 ,LINC00485 ,DL490275 ,TXNRD1 ,MIR3922 …	SLC5A8,HSP90B1,CKAP4,RFX4
12	span.3	loss	125558598	133733280	mcr.1	125558598	133733280	13	1	8.2	-0.4527	AACS ,TMEM132B ,LINC00939 ,LINC00944 ,LINC00943 ,LOC440117 ,BC032874 ,FLJ37505 ,SLC15A4 ,AK001057 ,GLT1D1 ,BC073948 ,FZD10-AS1 ,FZD10 ,PIWIL1 ,RIMBP2 ,STX2 ,RAN ,GPR133 ,AX748157 ,LOC116437 ,BC042649 ,LOC338797 ,MMP17 ,ULK1 ,PUS1 ,EP400 ,SNORA49 ,EP400NL ,DDX51 ,NOC4L ,GALNT9 ,AX747752 ,FBRSL1 ,AK096230 ,P2RX2 ,POLE ,PXMP2 ,ANKLE2 ,GOLGA3 ,CHFR ,AK055957 ,ZNF605 ,ZNF140 ,ZNF10 ,TMEM132D ,PGAM5 ,Z…	PIWIL1,GALNT9,POLE,TMEM132D,SFSWAP
13	span.1	gain	58208231	83397820	mcr.1	58208231	83397820	4	1	25.2	0.4838	PCDH17 ,DIAPH3 ,DIAPH3-AS1 ,AK097816 ,PCDH20 ,OR7E156P ,AK057471 ,PCDH9 ,BC042366 ,LINC00550 ,KLHL1 ,MZT1 ,BORA ,DIS3 ,PIBF1 ,KLF5 ,KLF12 ,AX748190 ,AK056689 ,AX747962 ,LINC00347 ,TBC1D4 ,COMMD6 ,UCHL3 ,C13orf45 ,BTF3P11 ,CLN5 ,FBXL3 ,SCEL ,SLAIN1 ,BC031243 ,EDNRB ,RNF219-AS1 ,AK090854 ,POU4F1 ,RNF219 ,RBM26 ,RBM26-AS1 ,NDFIP2 ,BC036310 ,SPRY2 ,TDRD3 ,AK127969 ,ATXN8OS ,KCTD12 ,LOC647264 ,CTAGE11…	PCDH17,BORA,FBXL3,SLAIN1,MYCBP2
13	span.1	loss	20077411	23947233	mcr.1	20077411	23947233	20	1	3.9	-0.8618	TPTE2 ,MPHOSPH8 ,ZMYM2 ,BC044596 ,GJA3 ,GJB2 ,GJB6 ,CRYL1 ,IFT88 ,IL17D ,AK055408 ,N6AMT2 ,XPO4 ,LATS2 ,SAP18 ,SKA3 ,MRP63 ,MIPEPP3 ,ZDHHC20 ,MICU2 ,FGF9 ,AK054845 ,BC048997 ,SGCG ,SACS ,ZMYM5 ,PSPC1 ,MIR4499 ,Metazoa_SRP ,BASP1P1 ,LINC00424	N6AMT2,SACS
13	span.2	loss	24200971	45913111	mcr.1	24200971	34540222	1	1	10.3	-0.7078	TNFRSF19 ,MIPEP ,ANKRD20A19P ,C1QTNF9 ,BC038727 ,PARP4 ,TPTE2P6 ,RNF17 ,CENPJ ,PABPC3 ,AMER2 ,BC022569 ,MTMR6 ,NUPL1 ,ATP8A2 ,SHISA2 ,RNF6 ,CDK8 ,BC047364 ,WASF3 ,USP12 ,RPL21 ,SNORD102 ,SNORA27 ,RASL11A ,GTF3A ,MTIF3 ,LNX2 ,POLR1D ,GSX1 ,PDX1 ,ATP5EP2 ,CDX2 ,FLT3 ,PAN3 ,FLT1 ,POMP ,SLC46A3 ,MTUS2 ,MTUS2-AS1 ,SLC7A1 ,UBL3 ,KATNAL1 ,LINC00426 ,HMGB1 ,USPL1 ,TEX26-AS1 ,MEDAG ,TEX26 ,HSPH1 ,DQ585583…	PAN3,RXFP2,ATP12A
13	span.2	loss	24200971	45913111	mcr.2	34540222	40362417	1,4	2	5.8	-0.62425	MIR548F5 ,DCLK1 ,SPG20 ,CCNA1 ,SERTM1 ,RFXAP ,SMAD9 ,ALG5 ,EXOSC8 ,SUPT20H ,CSNK1A1L ,LINC00547 ,POSTN ,UFM1 ,FREM2 ,STOML3 ,PROSER1 ,NHLRC3 ,LHFP ,AK021977 ,COG6 ,TRPC4 ,CCDC169-SOHLH2 ,NBEA ,TRNA_Pseudo ,U6 ,SPG20OS ,5S_rRNA ,Mir_720 ,MIR4305 ,LINC00457 ,LINC00571 ,LINC00366	DCLK1,POSTN,PROSER1
13	span.2	loss	24200971	45913111	mcr.3	40362417	45913111	4	1	5.6	-0.5407	FOXO1 ,MRPS31 ,SLC25A15 ,TPTE2P5 ,SUGT1P3 ,ELF1 ,WBP4 ,KBTBD6 ,AK056182 ,KBTBD7 ,MTRF1 ,BC051736 ,NAA16 ,OR7E37P ,RGCC ,VWA8 ,DGKH ,AK054970 ,AKAP11 ,TNFSF11 ,EPSTI1 ,DNAJC15 ,ENOX1 ,LINC00284 ,MGC5590 ,AX748251 ,SERP2 ,BC025370 ,TSC22D1 ,NUFIP1 ,KIAA1704 ,GTF2F2 ,KCTD4 ,TPT1 ,SNORA31 ,CCDC122 ,LACC1 ,FAM216B ,LINC00548 ,7SK ,MIR320D1 ,TRNA_Glu ,Mir_324 ,U6 ,Mir_684 ,VWA8-AS1 ,TSC22D1-AS1 ,LINC00…	WBP4,VWA8
13	span.3	loss	46538048	55015216	mcr.1	46538048	46924451	1	1	0.4	-0.6571	ZC3H13 ,CPB2-AS1 ,CPB2 ,LCP1 ,LRRC63 ,KIAA0226L ,AY395526 ,LINC00563	ZC3H13
13	span.3	loss	46538048	55015216	mcr.2	46924451	51397611	1,4	2	4.5	-0.5625	LRCH1 ,ESD ,SUCLA2 ,NUDT15 ,MED4 ,ITM2B ,LINC00441 ,RB1 ,RCBTB2 ,CYSLTR2 ,FNDC3A ,CDADC1 ,CAB39L ,SETDB2 ,PHF11 ,RCBTB1 ,ARL11 ,EBPL ,KPNA3 ,CTAGE10P ,SPRYD7 ,TRIM13 ,KCNRG ,DLEU2 ,ST13P4 ,BCMS ,DLEU7 ,DLEU7-AS1 ,KIAA0226L ,HTR2A ,LPAR6 ,MLNR ,Metazoa_SRP ,MIR3613 ,DM119508 ,SNORD112 ,MED4-AS1 ,LINC00462	LRCH1,KPNA3
13	span.3	loss	46538048	55015216	mcr.3	51397611	55015216	4	1	3.6	-0.4679	DLEU7 ,DLEU7-AS1 ,RNASEH2B ,FAM124A ,SERPINE3 ,INTS6 ,BC045725 ,D28359 ,WDFY2 ,DHRS12 ,CCDC70 ,ATP7B ,UTP14C ,NEK5 ,MRPS31P5 ,THSD1 ,VPS36 ,CKAP2 ,TPTE2P3 ,HNRNPA1L2 ,SUGT1 ,LECT1 ,PCDH8 ,OLFM4 ,BC020935 ,BC044614 ,GUCY1B2 ,LINC00282 ,NEK3 ,5S_rRNA ,MIR4703 ,MIR759 ,Metazoa_SRP ,MIR1297 ,RNASEH2B-AS1 ,LINC00371 ,MIR5693 ,LINC00558
13	span.4	loss	65884337	69796814	mcr.1	65884337	69796814	1	1	3.9	-0.3953	PCDH9 ,BC042366 ,LINC00550 ,U7 ,PCDH9-AS2 ,PCDH9-AS3
13	span.5	loss	76334766	79190681	mcr.1	76334766	79190681	15	1	2.9	-0.6646	C13orf45 ,BTF3P11 ,CLN5 ,FBXL3 ,SCEL ,SLAIN1 ,BC031243 ,EDNRB ,RNF219-AS1 ,AK090854 ,POU4F1 ,RNF219 ,KCTD12 ,LMO7 ,Mir_633 ,MYCBP2 ,Y_RNA ,DQ588544 ,MIR3665 ,IRG1 ,MYCBP2-AS1 ,LINC00446	FBXL3,SLAIN1,MYCBP2
13	span.6	loss	83719928	96508620	mcr.1	83719928	96508620	4	1	12.8	-0.4347	SLITRK1 ,SLITRK6 ,MIR4500HG ,SLITRK5 ,BC038529 ,GPC6 ,TGDS ,GPR180 ,SOX21 ,AK055459 ,BC045767 ,ABCC4 ,CLDN10 ,DZIP1 ,BC035106 ,DNAJC3 ,UGGT2 ,DCT ,LINC00410 ,MIR17HG ,GPC5 ,MIR4500 ,MIR622 ,U6 ,DM119510 ,Y_RNA ,5S_rRNA ,TRNA ,Mir_562 ,LINC00333 ,LINC00351 ,LINC00433 ,LINC00353 ,LINC00559 ,LINC00379 ,GPC5-AS1 ,GPC6-AS2 ,CLDN10-AS1	SLITRK5,ABCC4
13	span.7	loss	103295664	115012379	mcr.1	103295664	107822947	4	1	4.5	-0.6814	TPP2 ,METTL21C ,AX747578 ,CCDC168 ,TEX30 ,KDELC1 ,BIVM-ERCC5 ,METTL21EP ,SLC10A2 ,LINC00343 ,LINC00460 ,EFNB2 ,ARGLU1 ,FAM155A ,DAOA ,DAOA-AS1 ,5S_rRNA ,MIR548AS ,LINC00551 ,LINC00443	FAM155A
13	span.7	loss	103295664	115012379	mcr.2	107822947	115012340	13,4	2	7.2	-0.5073	FAM155A ,BC043519 ,LIG4 ,ABHD13 ,TNFSF13B ,MYO16 ,IRS2 ,COL4A1 ,COL4A2 ,RAB20 ,CARKD ,CARS2 ,DJ031140 ,ING1 ,LINC00346 ,ANKRD10 ,ARHGEF7 ,AX748212 ,TEX29 ,SOX1 ,AK055145 ,SPACA7 ,TUBGCP3 ,C13orf35 ,ATP11A ,BC041346 ,BC035340 ,MCF2L-AS1 ,F7 ,F10 ,LAMP1 ,GRTP1 ,ADPRHL1 ,DCUN1D2 ,TMCO3 ,TFDP1 ,ATP4B ,GAS6 ,TMEM255B ,RASA3 ,CDC16 ,PROZ ,MCF2L ,GRK1 ,LINC00552 ,SNORD31 ,5S_rRNA ,CUL4A ,LOC100506394 ,M…	FAM155A,IRS2,COL4A2,ING1,TFDP1
13	span.7	loss	103295664	115012379	mcr.3	115012340	115012379	13	1	0	-0.3332	CDC16
14	span.1	gain	106303802	107169923	mcr.1	106303802	106303867	26	1	0	0.4168	DKFZp686O16217 ,IGHG1 ,IGHD ,abParts
14	span.1	gain	106303802	107169923	mcr.2	106303867	106357656	24,26	2	0.1	0.41065	DKFZp686O16217 ,IGHG1 ,IGHD ,KIAA0125 ,abParts
14	span.1	gain	106303802	107169923	mcr.3	106357656	107164973	24,25,26	3	0.8	0.4045	KIAA0125 ,ADAM6 ,LINC00221 ,immunoglobulin heavy chain ,LINC00226 ,abParts
14	span.1	gain	106303802	107169923	mcr.4	107164973	107169784	24,26	2	0	0.41065	abParts
14	span.1	gain	106303802	107169923	mcr.5	107169784	107169923	24	1	0	0.4045	abParts
14	span.1	loss	19118214	107169801	mcr.1	19118214	19118297	1	1	0	-0.6633	NA
14	span.1	loss	19118214	107169801	mcr.2	19118297	20776954	1,4	2	1.7	-0.63795	POTEG ,P712P ,DQ591735 ,DQ590589 ,DQ595048 ,P775P ,AK022914 ,DQ786293 ,LOC101101776 ,LINC00516 ,BC017398 ,DQ573684 ,POTEM ,OR4K2 ,OR4K1 ,OR4L1 ,OR4K17 ,TTC5 ,OR11H12 ,OR4Q3 ,OR4M1 ,OR4N2 ,OR4K5 ,OR4K15 ,OR4K14 ,OR4K13 ,OR4N5 ,OR11G2 ,OR11H6 ,OR11H4 ,DQ595091 ,DQ599717 ,DQ582260 ,DQ582484 ,OR11H2 ,LOC642426
14	span.1	loss	19118214	107169801	mcr.3	20776954	2.23597e+07	1,24,4	3	1.6	-0.6633	CCNB1IP1 ,RPPH1 ,PARP2 ,TEP1 ,OSGEP ,TMEM55B ,PNP ,RNASE11 ,RNASE12 ,AX747992 ,OR6S1 ,ANG ,RNASE4 ,EDDM3A ,EDDM3B ,RNASE6 ,RNASE1 ,RNASE3 ,RNASE2 ,METTL17 ,SLC39A2 ,NDRG2 ,TPPP2 ,RNASE13 ,RNASE7 ,ARHGEF40 ,ZNF219 ,LINC00641 ,HNRNPC ,RPGRIP1 ,SUPT16H ,CHD8 ,SNORD9 ,SNORD8 ,TOX4 ,METTL3 ,SALL2 ,D21847 ,TRA@ ,TCRAV5.1a ,V alpha 18/J alpha F/C alpha ,TCRA ,TRAV12-1 ,AV1S4A1N1T ,SNORD126 ,RNASE9 ,TCRV…	RNASE12
14	span.1	loss	19118214	107169801	mcr.4	2.23597e+07	22972786	24,4	2	0.6	-0.6877	TCRA ,AV8S2 ,TCR-alpha ,V alpha immunoglobulin ,TCR ,TCR- alpha V 33.1 ,AK093552 ,AK125397 ,TCRDV2 ,hDV103S1 ,AV2S1A1 ,hADV14S1 ,TCRAVN1 ,av27s1 ,TRD ,hADV38S2 ,TRA ,TRA@ ,T-Cell Receptor V-alpha region ,TRAV20 ,AV4S1 ,ADV21S1A1N
14	span.1	loss	19118214	107169801	mcr.5	22972786	28734039	1,24,4	3	5.8	-0.6322	TCRA ,DAD1 ,ABHD4 ,OXA1L ,SLC7A7 ,MRPL52 ,MMP14 ,LRP10 ,REM2 ,RBM23 ,PRMT5 ,HAUS4 ,AJUBA ,C14orf93 ,PSMB5 ,CDH24 ,ACIN1 ,C14orf119 ,CEBPE ,SLC7A8 ,HOMEZ ,BCL2L2-PABPN1 ,SLC22A17 ,EFS ,IL25 ,CMTM5 ,MYH6 ,MYH7 ,NGDN ,THTPA ,AP1G2 ,AX747770 ,JPH4 ,DHRS2 ,DHRS4-AS1 ,DHRS4 ,DHRS4L2 ,LRRC16B ,CPNE6 ,NRL ,PCK2 ,DCAF11 ,FITM1 ,PSME1 ,EMC9 ,PSME2 ,RNF31 ,IRF9 ,REC8 ,IPO4 ,TSSK4 ,GMPR2 ,TINF2 ,TGM1 ,RABGGT…	CEBPE,CPNE6,PSMB11
14	span.1	loss	19118214	107169801	mcr.6	28734039	4.23587e+07	1,4	2	13.6	-0.6224	FOXG1 ,C14orf23 ,BC034423 ,PRKD1 ,BC062469 ,G2E3 ,SCFD1 ,COCH ,LOC100506071 ,STRN3 ,AP4S1 ,HECTD1 ,HEATR5A ,BC041327 ,DTD2 ,NUBPL ,ARHGAP5 ,AKAP6 ,BC039319 ,NPAS3 ,EGLN3 ,SPTSSA ,EAPP ,SNX6 ,CFL2 ,BAZ1A ,SRP54 ,FAM177A1 ,PPP2R3C ,AK128559 ,KIAA0391 ,PSMA6 ,NFKBIA ,INSM2 ,RALGAPA1 ,BRMS1L ,MBIP ,SFTA3 ,NKX2-1 ,BX161496 ,NKX2-8 ,PAX9 ,SLC25A21 ,MIPOL1 ,FOXA1 ,C14orf25 ,TTC6 ,AK125955 ,SSTR1 ,CLEC14…	BAZ1A,LRFN5
14	span.1	loss	19118214	107169801	mcr.7	4.23587e+07	46336973	1,24,4	3	4	-0.6322	LRFN5 ,FSCB ,C14orf28 ,KLHL28 ,AX748292 ,FAM179B ,BC038722 ,PRPF39 ,FANCM ,MIS18BP1 ,SNORD127 ,FKBP3	LRFN5,FANCM
14	span.1	loss	19118214	107169801	mcr.8	46336973	48230250	1,4	2	1.9	-0.6224	RPL10L ,MDGA2 ,SNORA25 ,MIR548Y ,LINC00871
14	span.1	loss	19118214	107169801	mcr.9	48230250	51452677	4	1	3.2	-0.6126	LINC00648 ,RPS29 ,LRR1 ,RPL36AL ,MGAT2 ,DNAAF2 ,POLE2 ,KLHDC1 ,KLHDC2 ,NEMF ,ARF6 ,AK092589 ,C14orf182 ,LOC100506499 ,METTL21D ,SOS2 ,L2HGDH ,ATP5S ,MAP4K5 ,ATL1 ,SAV1 ,NIN ,ABHD12B ,PYGL ,TRIM9 ,CDKL1 ,BC068095 ,C14orf183 ,MIR548Y ,SNORD112 ,Metazoa_SRP ,SnoU83B	L2HGDH
14	span.1	loss	19118214	107169801	mcr.10	51452677	56233255	1,4	2	4.8	-0.64475	TRIM9 ,TMX1 ,FRMD6 ,GNG2 ,NID2 ,PTGDR ,PTGER2 ,TXNDC16 ,GPR137C ,ERO1L ,GNPNAT1 ,FERMT2 ,DDHD1 ,CDKN3 ,CNIH ,CGRRF1 ,SAMD4A ,AK096898 ,GCH1 ,WDHD1 ,SOCS4 ,MAPK1IP1L ,LGALS3 ,DLGAP5 ,ATG14 ,TBPL2 ,KTN1-AS1 ,KTN1 ,C14orf166 ,BMP4 ,FBXO34 ,RPL13AP3 ,PSMC6 ,STYX ,LINC00640 ,U6 ,FRMD6-AS1 ,GMFB ,U6atac ,MIR4308 ,FRMD6-AS2 ,MIR5580	DDHD1
14	span.1	loss	19118214	107169801	mcr.11	56233255	64165378	15,1,4	3	7.9	-0.6769	PELI2 ,BC037850 ,TMEM260 ,OTX2-AS1 ,EXOC5 ,AP5M1 ,NAA30 ,C14orf105 ,C14orf37 ,ACTR10 ,PSMA3 ,ARID4A ,TOMM20L ,TIMM9 ,DACT1 ,L3HYPDH ,JKAMP ,RTN1 ,BC047625 ,LRRC9 ,PCNXL4 ,DHRS7 ,BC035195 ,PPM1A ,C14orf39 ,SIX6 ,SIX1 ,SIX4 ,MNAT1 ,TRMT5 ,SLC38A6 ,TMEM30B ,BC050301 ,PRKCH ,HIF1A ,SNAPC1 ,SYT16 ,KCNH5 ,RHOJ ,PPP2R5E ,WDR89 ,SGPP1 ,RPL13AP3 ,GPR135 ,LINC00643 ,LINC00520 ,KIAA0586 ,Mir_548 ,SLC35F4 ,M…	TRMT5
14	span.1	loss	19118214	107169801	mcr.12	64165378	65203500	15,4	2	1	-0.7248	SGPP1 ,SYNE2 ,ESR2 ,MTHFD1 ,AKAP5 ,ZBTB25 ,HSPA2 ,PPP1R36 ,PLEKHG3 ,ZBTB1 ,TEX21P
14	span.1	loss	19118214	107169801	mcr.13	65203500	6.80461e+07	15,1,4	3	2.8	-0.6874	PLEKHG3 ,SPTB ,RAB15 ,BC052775 ,MAX ,BX161428 ,FUT8-AS1 ,FUT8 ,LINC00238 ,GPHN ,FAM71D ,MPP5 ,ATP6V1D ,EIF2S1 ,PLEK2 ,AX746582 ,TMEM229B ,PLEKHH1 ,CHURC1-FNTB ,DJ031130 ,Mir_548 ,RNaseP_nuc ,GPX2 ,MIR4706 ,LOC100506321 ,MIR4708 ,Mir_625 ,Y_RNA ,5S_rRNA	SPTB,MAX,FUT8,GPHN
14	span.1	loss	19118214	107169801	mcr.14	6.80461e+07	80327605	15,4	2	12.3	-0.7248	PLEKHH1 ,PIGH ,ARG2 ,VTI1B ,RDH11 ,RDH12 ,ZFYVE26 ,RAD51B ,ACTN1 ,DCAF5 ,EXD2 ,ERH ,SLC39A9 ,KIAA0247 ,SRSF5 ,SLC10A1 ,SMOC1 ,SLC8A3 ,ADAM21 ,ADAM20 ,MED6 ,AK093892 ,TTC9 ,MAP3K9 ,PCNX ,SNORD56B ,SIPA1L1 ,ZFYVE1 ,RBM25 ,PSEN1 ,PAPLN ,BC044305 ,NUMB ,AK055876 ,C14orf169 ,ACOT2 ,ACOT4 ,ACOT6 ,DNAL1 ,PNMA1 ,ELMSAN1 ,BC038204 ,PTGR2 ,FAM161B ,COQ6 ,ALDH6A1 ,LIN52 ,VSX2 ,ABCD4 ,VRTN ,SYNDIG1L ,NPC2 ,I…	SLC8A3,HEATR4
14	span.1	loss	19118214	107169801	mcr.15	80327605	83159065	15,1,4	3	2.8	-0.6581	NRXN3 ,DIO2-AS1 ,CEP128 ,TSHR ,GTF2A1 ,SNORA79 ,BC040628 ,STON2 ,BC029835 ,SEL1L ,DIO2 ,Mir_633
14	span.1	loss	19118214	107169801	mcr.16	83159065	85995516	15,4	2	2.8	-0.7248	BX248253 ,Mir_548 ,7SK ,LINC00911
14	span.1	loss	19118214	107169801	mcr.17	85995516	90866516	15,24,4	3	4.9	-0.6282	BX248253 ,FLRT2 ,LOC283585 ,GALC ,GPR65 ,LOC283587 ,DQ584943 ,DQ577137 ,DQ594032 ,DQ594666 ,DQ574255 ,DQ583414 ,DQ582474 ,DQ579618 ,DQ587983 ,DQ574857 ,KCNK10 ,AX747031 ,SPATA7 ,PTPN21 ,ZC3H14 ,TTC8 ,FOXN3 ,FOXN3-AS1 ,FOXN3-AS2 ,EFCAB11 ,BX247991 ,TDP1 ,KCNK13 ,PSMC1 ,NRDE2 ,CALM1 ,DQ580323 ,DQ573937 ,U6 ,DQ599251 ,DQ580013 ,DQ576585 ,DQ597500 ,DQ577854 ,DQ597272 ,DQ575342 ,DQ578127 ,DQ574961 ,DQ…
14	span.1	loss	19118214	107169801	mcr.18	90866516	92624276	24,4	2	1.8	-0.6204	CALM1 ,TTC7B ,BC028746 ,BC039357 ,RPS6KA5 ,C14orf159 ,GPR68 ,SMEK1 ,CATSPERB ,TC2N ,FBLN5 ,TRIP11 ,BC039675 ,ATXN3 ,NDUFB1 ,CPSF2 ,SNORA11B ,CCDC88C ,pp8961 ,LINC00642 ,5S_rRNA ,JB175279
14	span.1	loss	19118214	107169801	mcr.19	92624276	98218124	4	1	5.6	-0.6126	CPSF2 ,SLC24A4 ,AX747894 ,RIN3 ,LGMN ,GOLGA5 ,AK093301 ,CHGA ,ITPK1 ,ITPK1-AS1 ,MOAP1 ,C14orf142 ,UBR7 ,BTBD7 ,UNC79 ,COX8C ,PRIMA1 ,FAM181A-AS1 ,ASB2 ,LINC00521 ,OTUB2 ,DDX24 ,IFI27L1 ,IFI27L2 ,PPP4R4 ,SERPINA10 ,SERPINA6 ,SERPINA11 ,SERPINA9 ,SERPINA12 ,SERPINA4 ,SERPINA5 ,SERPINA3 ,SERPINA13P ,GSC ,DICER1 ,AK127179 ,CLMN ,LINC00341 ,SYNE3 ,SNHG10 ,GLRX5 ,BC038791 ,TCL6 ,TCL1B ,TCL1A ,BX247990 …	UNC79,PAPOLA,SERPINA1,FAM181A
14	span.1	loss	19118214	107169801	mcr.20	98218124	99724088	2,4	2	1.5	-0.70215	C14orf64 ,C14orf177 ,BCL11B ,Prion_pknot ,Mir_320 ,JX073282
14	span.1	loss	19118214	107169801	mcr.21	99724088	107169801	4	1	7.4	-0.6126	BCL11B ,SETD3 ,CCNK ,CYP46A1 ,EML1 ,EVL ,DEGS2 ,YY1 ,BC014138 ,SLC25A29 ,SLC25A47 ,WARS ,WDR25 ,LINC00523 ,DLK1 ,MEG3 ,AK123878 ,MIR127 ,SNORD113-1 ,SNORD113-2 ,SNORD113-4 ,SNORD113-5 ,SNORD113-6 ,SNORD113-7 ,SNORD113-9 ,SNORD114-1 ,SNORD114-2 ,SNORD114-3 ,SNORD114-4 ,SNORD114-5 ,SNORD114-6 ,SNORD114-7 ,SNORD114-8 ,SNORD114-9 ,SNORD114-10 ,SNORD114-11 ,SNORD114-12 ,SNORD114-13 ,SNORD114-14 ,SNORD…	ANKRD9,CDC42BPB,CKB,BAG5,PPP1R13B,KIF26A,AKT1,PACS2
15	span.1	gain	33103357	56485049	mcr.1	33103357	56485049	12	1	23.4	0.4151	RYR3 ,AVEN ,CHRM5 ,EMC7 ,PGBD4 ,KATNBL1 ,EMC4 ,SLC12A6 ,NOP10 ,NUTM1 ,LPCAT4 ,GOLGA8A ,DQ593032 ,DQ585295 ,GOLGA8B ,GJD2 ,AK092087 ,ACTC1 ,AQR ,ZNF770 ,BC069776 ,ANP32AP1 ,DPH6 ,DPH6-AS1 ,C15orf41 ,CSNK1A1P1 ,LOC145845 ,MEIS2 ,TMCO5A ,BC039545 ,BC037952 ,SPRED1 ,FAM98B ,RASGRP1 ,C15orf53 ,C15orf54 ,THBS1 ,FSIP1 ,EIF2AK4 ,SRP14 ,BMF ,BUB1B ,C15orf56 ,PAK6 ,PLCB2 ,AL832909 ,C15orf52 ,DISP2 ,KNSTRN …	RYR3,AVEN,GJD2,RMDN3,EHD4,TGM7,NEDD4,DUOX2,STARD9,UNC13C,FMN1
15	span.2	gain	57540155	102313818	mcr.1	57540155	102313818	12	1	44.8	0.3807	TCF12 ,CGNL1 ,BC015433 ,POLR2M ,ALDH1A2 ,AQP9 ,LIPC ,AX747251 ,BC034927 ,ADAM10 ,FAM63B ,unknown ,SLTM ,RNF111 ,CCNB2 ,MYO1E ,LDHAL6B ,FAM81A ,GCNT3 ,GTF2A2 ,FOXB1 ,ANXA2 ,NARG2 ,BC035094 ,RORA ,BC033962 ,VPS13C ,BC028842 ,C2CD4A ,C2CD4B ,DQ578136 ,DQ576270 ,DQ571252 ,DQ577682 ,DQ594995 ,DQ573033 ,DQ575070 ,DQ597410 ,DQ571395 ,DQ584023 ,DQ573710 ,DQ598244 ,DQ579765 ,DQ595400 ,DQ585588 ,DQ575033 ,…	CGNL1,SLTM,C2CD4B,AAGAB,IQCH,ANP32A,SPESP1,CELF6,CIB2,ARNT2,ALPK3,PDE8A,ISG20,IQGAP1,FAM169B,CORO2B
15	span.1	loss	20169968	40259386	mcr.1	20169968	22566767	12	1	2.4	-0.4119	BC107108 ,CHEK2P2 ,HERC2P3 ,HERC2P7 ,GOLGA6L6 ,DQ600342 ,DQ578838 ,DQ572979 ,DQ582260 ,DQ590589 ,NF1P2 ,CT60 ,LOC727924 ,OR4N3P ,abParts ,DQ571479 ,DQ594309 ,GOLGA8CP ,NBEAP1 ,DQ576041 ,LOC646214 ,CXADRP2 ,DQ573684 ,DQ587539 ,DQ595048 ,DQ786202 ,OR4M2 ,OR4N4 ,DQ592463 ,DQ582073 ,DQ595648 ,DQ582939 ,JB175342 ,DQ583164 ,AJ004954 ,REREP3 ,POTEB
15	span.1	loss	20169968	40259386	mcr.2	22566767	26260519	12,4	2	3.7	-0.52815	abParts ,DQ582448 ,DQ599733 ,TUBGCP5 ,CYFIP1 ,NIPA2 ,NIPA1 ,LOC283683 ,WHAMMP3 ,GOLGA8I ,DQ600342 ,DQ588973 ,DQ595055 ,HERC2P2 ,HERC2P7 ,GOLGA8EP ,DQ572979 ,DQ595648 ,DQ578838 ,DQ578199 ,MKRN3 ,MAGEL2 ,NDN ,PWRN1 ,NPAP1 ,SNRPN ,SNURF ,PAR-SN ,PAR5 ,SNORD109B ,SNORD116-1 ,SNORD116-2 ,SNORD116-3 ,IPW ,SNORD116-5 ,SNORD116-8 ,SNORD116-10 ,SNORD116-11 ,SNORD116-12 ,SNORD116-13 ,SNORD116-15 ,SNORD116-…	CYFIP1
15	span.1	loss	20169968	40259386	mcr.3	26260519	28366372	12,2,4	3	2.1	-0.6444	LINC00929 ,GABRB3 ,GABRG3 ,OCA2 ,HERC2 ,LOC100128714 ,TRNA_Glu ,GABRA5	GABRG3,HERC2
15	span.1	loss	20169968	40259386	mcr.4	28366372	33016803	12,4	2	4.7	-0.52815	HERC2 ,DQ600342 ,DQ578199 ,DQ578700 ,DQ599733 ,DQ582071 ,DQ582448 ,DQ593032 ,DQ588687 ,DQ597560 ,APBA2 ,NDNL2 ,BC043570 ,TJP1 ,AK310526 ,DQ578838 ,DQ595055 ,DQ575284 ,DQ577333 ,DQ578369 ,DQ597873 ,DQ589249 ,DQ596303 ,DQ590322 ,ULK4P3 ,DQ572979 ,DQ590616 ,DQ593239 ,CHRFAM7A ,DQ587888 ,DQ594669 ,DQ596319 ,DQ599785 ,FLJ00278 ,ARHGAP11B ,LOC100288637 ,FAN1 ,MTMR10 ,KLF13 ,AK093758 ,OTUD7A ,DKFZp434L1…	HERC2,TJP1,TRPM1
15	span.1	loss	20169968	40259386	mcr.5	33016803	40259386	4	1	7.2	-0.6444	GREM1 ,RYR3 ,AVEN ,CHRM5 ,EMC7 ,PGBD4 ,KATNBL1 ,EMC4 ,SLC12A6 ,NOP10 ,NUTM1 ,LPCAT4 ,GOLGA8A ,DQ593032 ,DQ585295 ,GOLGA8B ,GJD2 ,AK092087 ,ACTC1 ,AQR ,ZNF770 ,BC069776 ,ANP32AP1 ,DPH6 ,DPH6-AS1 ,C15orf41 ,CSNK1A1P1 ,LOC145845 ,MEIS2 ,TMCO5A ,BC039545 ,BC037952 ,SPRED1 ,FAM98B ,RASGRP1 ,C15orf53 ,C15orf54 ,THBS1 ,FSIP1 ,EIF2AK4 ,DQ590394 ,DQ582939 ,GPR176 ,SNORD77 ,Y_RNA ,DQ580140 ,MIR1233-2 ,KIAA…	RYR3,AVEN,GJD2,FMN1
15	span.2	loss	45353148	56388789	mcr.1	45353148	56388789	4	1	11	-0.5501	SORD ,DUOXA2 ,DUOX1 ,SHF ,SLC28A2 ,GATM ,BC039389 ,SPATA5L1 ,C15orf48 ,AK056686 ,SLC30A4 ,HMGN2P46 ,BLOC1S6 ,SQRDL ,SEMA6D ,SLC24A5 ,AK021664 ,MYEF2 ,CTXN2 ,DUT ,FBN1 ,CEP152 ,SHC4 ,EID1 ,SECISBP2L ,COPS2 ,GALK2 ,FAM227B ,FGF7 ,DTWD1 ,ATP8B4 ,SLC27A2 ,HDC ,GABPB1 ,FLJ10038 ,GABPB1-AS1 ,BX537481 ,USP8 ,AX746640 ,TRPM7 ,SPPL2A ,AK091906 ,AP4E1 ,TNFAIP8L3 ,CYP19A1 ,DQ598506 ,DQ594218 ,DQ579404 ,DQ58…	NEDD4,DUOX2,UNC13C
15	span.3	loss	57138546	59664715	mcr.1	57138546	59664715	4	1	2.5	-0.6439	TCF12 ,CGNL1 ,BC015433 ,POLR2M ,ALDH1A2 ,AQP9 ,LIPC ,AX747251 ,BC034927 ,ADAM10 ,FAM63B ,unknown ,SLTM ,RNF111 ,CCNB2 ,MYO1E ,LDHAL6B ,LINC00926 ,U3 ,MIR2116 ,GCOM1 ,HSP90AB4P	CGNL1,SLTM
15	span.4	loss	64434878	65499026	mcr.1	64434878	65499026	4	1	1.1	-0.6988	SNX22 ,PPIB ,CSNK1G1 ,KIAA0101 ,TRIP4 ,ZNF609 ,OAZ2 ,RBPMS2 ,PIF1 ,PLEKHO2 ,ANKDD1A ,SPG21 ,MTFMT ,SLC51B ,RASL12 ,PDCD7 ,CLPX ,CILP ,SNX1 ,KBTBD13 ,UBAP1L ,MIR1272
15	span.5	loss	74178232	76225042	mcr.1	74178232	76225042	4	1	2	-0.7404	TBC1D21 ,LOXL1-AS1 ,LOXL1 ,STOML1 ,PML ,GOLGA6A ,LOC283731 ,ISLR ,STRA6 ,CCDC33 ,CYP11A1 ,BC013681 ,SEMA7A ,UBL7 ,UBL7-AS1 ,ARID3B ,EDC3 ,CYP1A1 ,CYP1A2 ,LMAN1L ,CPLX3 ,SCAMP2 ,MPI ,FAM219B ,COX5A ,RPP25 ,SCAMP5 ,PPCDC ,C15orf39 ,GOLGA6C ,DQ588973 ,DQ582071 ,DNM1P34 ,COMMD4 ,NEIL1 ,MAN2C1 ,SIN3A ,PTPN9 ,BC016143 ,SNUPN ,SNX33 ,CSPG4 ,ODF3L1 ,DQ582939 ,DQ577530 ,DQ578199 ,DQ601582 ,DQ587887 ,UBE2Q…
16	span.1	gain	113707	32190550	mcr.1	113707	32190550	25	1	32.1	0.4433	RHBDF1 ,MPG ,NPRL3 ,HBZ ,HBM ,HBA2 ,HBA1 ,HBQ1 ,LUC7L ,ITFG3 ,RGS11 ,ARHGDIG ,PDIA2 ,AXIN1 ,MRPL28 ,TMEM8A ,LOC100134368 ,RPL2B ,NME4 ,DECR2 ,RAB11FIP3 ,SOLH ,C16orf11 ,NHLRC4 ,PIGQ ,AK128777 ,WFIKKN1 ,C16orf13 ,FAM195A ,WDR90 ,RHOT2 ,RHBDL1 ,STUB1 ,JMJD8 ,WDR24 ,METRN ,FAM173A ,CCDC78 ,HAGHL ,NARFL ,MSLN ,RPUSD1 ,CHTF18 ,GNG13 ,SOX8 ,SSTR5-AS1 ,CACNA1H ,TPSG1 ,TPSB2 ,TPSAB1 ,TPSD1 ,UBE2I ,BAIAP3…	FAM173A,TELO2,ABCA3,THOC6,CREBBP,RBFOX1,GRIN2A,SOCS1,MYH11,FOPNL,ABCC6,METTL9,LCMT1,ATXN2L,NAA60,CRAMP1L,SHISA9,DNAH3,SEZ6L2,LMF1
16	span.2	gain	34274335	35141282	mcr.1	34274335	35141282	4	1	0.9	0.7585	UBE2MP1 ,LOC283914 ,FLJ26245 ,LOC146481 ,LOC100130700
16	span.3	gain	52580404	54691190	mcr.1	52580404	52785165	17	1	0.2	0.3545	TOX3 ,LINC00918
16	span.3	gain	52580404	54691190	mcr.2	52785165	53702878	17,3	2	0.9	0.34615	CHD9 ,RBL2 ,AKTIP ,RPGRIP1L ,Y_RNA ,LOC643802 ,U6
16	span.3	gain	52580404	54691190	mcr.3	53702878	54691190	3	1	1	0.3378	RPGRIP1L ,FTO ,IRX3 ,JB149426
16	span.1	loss	111622	90109495	mcr.1	111622	113722	13	1	0	-0.2554	RHBDF1
16	span.1	loss	111622	90109495	mcr.2	113722	3025859	13,4	2	2.9	-0.5217	RHBDF1 ,MPG ,NPRL3 ,HBZ ,HBM ,HBA2 ,HBA1 ,HBQ1 ,LUC7L ,ITFG3 ,RGS11 ,ARHGDIG ,PDIA2 ,AXIN1 ,MRPL28 ,TMEM8A ,LOC100134368 ,RPL2B ,NME4 ,DECR2 ,RAB11FIP3 ,SOLH ,C16orf11 ,NHLRC4 ,PIGQ ,AK128777 ,WFIKKN1 ,C16orf13 ,FAM195A ,WDR90 ,RHOT2 ,RHBDL1 ,STUB1 ,JMJD8 ,WDR24 ,METRN ,FAM173A ,CCDC78 ,HAGHL ,NARFL ,MSLN ,RPUSD1 ,CHTF18 ,GNG13 ,SOX8 ,SSTR5-AS1 ,CACNA1H ,TPSG1 ,TPSB2 ,TPSAB1 ,TPSD1 ,UBE2I ,BAIAP3…	FAM173A,TELO2,ABCA3,CRAMP1L,LMF1
16	span.1	loss	111622	90109495	mcr.3	3025859	4.8349e+06	13,2,4	3	1.8	-0.788	PKMYT1 ,LINC00514 ,CLDN6 ,TNFRSF12A ,HCFC1R1 ,THOC6 ,CCDC64B ,BC045731 ,MMP25 ,IL32 ,ZSCAN10 ,ZNF205 ,BC013599 ,CASP16 ,ZNF200 ,MEFV ,ZNF263 ,TIGD7 ,ZNF75A ,OR2C1 ,ZSCAN32 ,ZNF174 ,ZNF597 ,C16orf90 ,CLUAP1 ,BC141902 ,SLX4 ,DNASE1 ,TRAP1 ,BC095475 ,CREBBP ,ADCY9 ,SRL ,LOC100507501 ,GLIS2 ,CORO7-PAM16 ,VASN ,DNAJA3 ,NMRAL1 ,HMOX2 ,CDIP1 ,UBALD1 ,MGRN1 ,AX748066 ,NUDT16L1 ,ANKS3 ,C16orf71 ,ZNF500 ,S…	THOC6,CREBBP,NAA60
16	span.1	loss	111622	90109495	mcr.4	4.8349e+06	11773279	13,4	2	6.9	-0.5217	SEPT12 ,ROGDI ,GLYR1 ,UBN1 ,PPL ,SEC14L5 ,NAGPA ,ALG1 ,FAM86A ,BC108660 ,RBFOX1 ,METTL22 ,BX537921 ,ABAT ,TMEM186 ,PMM2 ,USP7 ,C16orf72 ,AK057657 ,GRIN2A ,DQ587956 ,ATF7IP2 ,EMP2 ,TEKT5 ,NUBP1 ,CIITA ,DEXI ,AX748339 ,CLEC16A ,SOCS1 ,TNP2 ,PRM3 ,PRM2 ,PRM1 ,RMI2 ,AK126539 ,LITAF ,SNN ,TXNDC11 ,C16orf89 ,TVP23A ,TMEM114 ,LOC440335 ,U7 ,MIR548X ,5S_rRNA ,DQ595173 ,CARHSP1	RBFOX1,GRIN2A,SOCS1
16	span.1	loss	111622	90109495	mcr.5	11773279	12620270	13,22,4	3	0.8	-0.5504	TXNDC11 ,ZC3H7A ,RSL1D1 ,GSPT1 ,TNFRSF17 ,SNX29 ,BCAR4
16	span.1	loss	111622	90109495	mcr.6	12620270	17076440	13,4	2	4.5	-0.5217	SNX29 ,CPPED1 ,ERCC4 ,BC039386 ,MKL2 ,BFAR ,PLA2G10 ,LOC642778 ,ABCC6P2 ,NOMO1 ,NPIP ,PDXDC1 ,NTAN1 ,RRN3 ,FLJ00285 ,MPV17L ,C16orf45 ,NDE1 ,MYH11 ,FOPNL ,ABCC6 ,NOMO3 ,PKD1P1 ,AK310228 ,ABCC1 ,SHISA9 ,PARN ,MIR3180-3 ,FLJ00322 ,LOC100288332 ,KIAA0430 ,DQ596229 ,MIR4718 ,SNORA27 ,JA611291 ,TRNA_Thr ,MIR193B ,MIR365A ,mir-108-1 ,Mir_548 ,MIR3179-3 ,DQ586919 ,MIR3180-4 ,DQ599532 ,MIR3179-2	MYH11,FOPNL,ABCC6,SHISA9
16	span.1	loss	111622	90109495	mcr.7	17076440	34274338	13	1	17.2	-0.2554	XYLT1 ,NOMO2 ,ABCC6P1 ,RPS15A ,ARL6IP1 ,SMG1 ,TMC7 ,COQ7 ,ITPRIPL2 ,SYT17 ,GDE1 ,CCP110 ,C16orf62 ,KNOP1 ,IQCK ,GPRC5B ,GPR139 ,GP2 ,UMOD ,PDILT ,ACSM5 ,AX747287 ,ACSM2B ,ACSM1 ,THUMPD1 ,ACSM3 ,LOC81691 ,DCUN1D3 ,TMEM159 ,ZP2 ,CRYM ,DQ576952 ,LOC100190986 ,LOC100271836 ,SLC7A5P2 ,METTL9 ,IGSF6 ,OTOA ,DQ598910 ,DKFZp779K0112 ,DKFZp547E087 ,UQCRC2 ,C16orf52 ,EEF2K ,POLR3E ,CDR2 ,RRN3P3 ,SMG1P1 ,DQ5…	METTL9,LCMT1,ATXN2L,DNAH3,SEZ6L2
16	span.1	loss	111622	90109495	mcr.8	34274338	46395210	13,21	2	12.1	-0.41575	UBE2MP1 ,LOC283914 ,FLJ26245 ,LOC146481 ,LOC100130700
16	span.1	loss	111622	90109495	mcr.9	46395210	48138088	13,21,25	3	1.7	-0.5761	ANKRD26P1 ,SHCBP1 ,VPS35 ,ORC6 ,MYLK3 ,C16orf87 ,GPT2 ,DNAJA2 ,NETO2 ,ITFG1 ,PHKB ,BC048130 ,ABCC12 ,Y_RNA	GPT2,ITFG1
16	span.1	loss	111622	90109495	mcr.10	48138088	56642641	13,15,21,25	4	8.5	-0.6212	ABCC12 ,ABCC11 ,LONP2 ,LOC100507577 ,SIAH1 ,N4BP1 ,CBLN1 ,C16orf78 ,CNEP1R1 ,HEATR3 ,AF086132 ,ADCY7 ,BRD7 ,NKD1 ,AF143871 ,SNX20 ,NOD2 ,CYLD ,LINC00919 ,TOX3 ,LINC00918 ,CHD9 ,RBL2 ,AKTIP ,RPGRIP1L ,FTO ,IRX3 ,CRNDE ,IRX5 ,IRX6 ,MMP2 ,CAPNS2 ,LPCAT2 ,CES1 ,LOC283856 ,GNAO1 ,DKFZP434H168 ,AMFR ,NUDT21 ,OGFOD1 ,BBS2 ,MT4 ,MT3 ,MT2A ,CES1P1 ,PAPD5 ,MIR548AE2 ,U6 ,SNORD112 ,SALL1 ,7SK ,C16orf97 ,Mir…	LONP2,SIAH1,SLC6A2
16	span.1	loss	111622	90109495	mcr.11	56642641	62055124	13,21,25	3	5.4	-0.5761	MT2A ,MT1L ,MT1E ,MT1M ,MT1JP ,MT1A ,MT1B ,MT1F ,MT1G ,MT1H ,MT1X ,NUP93 ,MIR138-2 ,SLC12A3 ,HERPUD1 ,CETP ,CPNE2 ,RSPRY1 ,ARL2BP ,PLLP ,CCL22 ,CX3CL1 ,CCL17 ,CIAPIN1 ,COQ9 ,POLR2C ,DOK4 ,CCDC102A ,GPR114 ,GPR56 ,GPR97 ,CCDC135 ,KATNB1 ,KIFC3 ,CNGB1 ,TEPP ,ZNF319 ,USB1 ,MMP15 ,C16orf80 ,CSNK2A2 ,CCDC113 ,PRSS54 ,NDRG4 ,SETD6 ,CNOT1 ,SNORA46 ,SNORA50 ,SLC38A7 ,GOT2 ,CDH8 ,MT1IP ,GINS3 ,MT1DP ,NLRC…	NUP93,SLC12A3,CNGB1
16	span.1	loss	111622	90109495	mcr.12	62055124	63710458	13,21	2	1.7	-0.41575	CDH8
16	span.1	loss	111622	90109495	mcr.13	63710458	64294798	13,21,4	3	0.6	-0.5692	NA
16	span.1	loss	111622	90109495	mcr.14	64294798	65332292	13,21,24,4	4	1	-0.5591	CDH11 ,LINC00922
16	span.1	loss	111622	90109495	mcr.15	65332292	66762859	13,21,24	3	1.4	-0.549	LINC00922 ,CDH5 ,LINC00920 ,TK2 ,CMTM1 ,CMTM2 ,CMTM3 ,CMTM4 ,DYNC1LI2 ,JB153694 ,5S_rRNA ,BEAN1 ,Y_RNA
16	span.1	loss	111622	90109495	mcr.16	66762859	70517593	13,21	2	3.8	-0.41575	DYNC1LI2 ,NAE1 ,AF086125 ,CA7 ,PDP2 ,CDH16 ,RRAD ,CES2 ,CES3 ,CBFB ,C16orf70 ,B3GNT9 ,BC007896 ,TRADD ,FBXL8 ,HSF4 ,KIAA0895L ,EXOC3L1 ,E2F4 ,ELMO3 ,LRRC29 ,TMEM208 ,FHOD1 ,SLC9A5 ,AK021876 ,KCTD19 ,LRRC36 ,TPPP3 ,HSD11B2 ,ATP6V0D1 ,AGRP ,CTCF ,RLTPR ,ACD ,PARD6A ,ENKD1 ,C16orf86 ,GFOD2 ,RANBP10 ,TSNAXIP1 ,CENPT ,THAP11 ,NUTF2 ,EDC4 ,NRN1L ,PSKH1 ,CTRL ,PSMB10 ,LCAT ,DPEP3 ,DPEP2 ,DDX28 ,DUS2L ,N…	CDH16,RRAD,CENPT,SLC12A4
16	span.1	loss	111622	90109495	mcr.17	70517593	7.18026e+07	13,21,24	3	1.3	-0.5164	COG4 ,SF3B3 ,SNORD111 ,IL34 ,MTSS1L ,VAC14 ,VAC14-AS1 ,BC033164 ,CALB2 ,ZNF23 ,AK123826 ,ZNF19 ,CHST4 ,TAT ,MARVELD3 ,PHLPP2 ,SNORD71 ,SNORD111B ,FTSJD1 ,AP1G1 ,TRNA ,TRNA_Gly ,TRNA_Met ,JA374918 ,TRNA_Gln ,SNORA70D ,HYDIN	CALB2,AP1G1
16	span.1	loss	111622	90109495	mcr.18	7.18026e+07	74254976	13,21	2	2.5	-0.41575	ATXN1L ,IST1 ,DHODH ,HP ,HPR ,DHX38 ,PMFBP1 ,AK055364 ,AK095618 ,AK021563 ,ZFHX3 ,LOC100506172 ,BC043527 ,AP1G1 ,PKD1L3 ,TXNL4B ,HCCAT5 ,ZNF821 ,U7 ,Mir_548 ,TRNA_Lys	ATXN1L,ZFHX3,AP1G1
16	span.1	loss	111622	90109495	mcr.19	74254976	75563024	13,21,22	3	1.3	-0.5672	PSMD7 ,LOC283922 ,CLEC18B ,GLG1 ,RFWD3 ,MLKL ,FA2H ,WDR59 ,ZNRF1 ,LDHD ,ZFP1 ,CTRB2 ,CTRB1 ,CFDP1 ,TMEM170A ,CHST6 ,CHST5 ,NPIPL2 ,BCAR1	RFWD3,BCAR1
16	span.1	loss	111622	90109495	mcr.20	75563024	76311654	13,21	2	0.7	-0.41575	CHST5 ,TMEM231 ,GABARAPL2 ,ADAT1 ,KARS ,TERF2IP
16	span.1	loss	111622	90109495	mcr.21	76311654	89383227	13,15,21	3	13.1	-0.5761	AK057218 ,MON1B ,ADAMTS18 ,VAT1L ,CLEC3A ,WWOX ,MAF ,DYNLRB2 ,AK098656 ,CDYL2 ,AK093002 ,CMC2 ,CENPN ,ATMIN ,C16orf46 ,GCSH ,PKD1L2 ,BCMO1 ,GAN ,CMIP ,BC040927 ,PLCG2 ,SDR42E1 ,HSD17B2 ,MPHOSPH6 ,HSBP1 ,MLYCD ,OSGIN1 ,NECAB2 ,SLC38A8 ,MBTPS1 ,HSDL1 ,DNAAF1 ,ADAD2 ,AK123582 ,WFDC1 ,ATP2C2 ,TLDC1 ,COTL1 ,KLHL36 ,AK057887 ,USP10 ,ZDHHC7 ,KIAA0513 ,GSE1 ,GINS2 ,C16orf74 ,EMC8 ,COX4I1 ,IRF8 ,LINC00917…	ADAMTS18,HSD17B2,ZCCHC14,JPH3,KLHDC4,ZNF469,ZFPM1,ZC3H18,MTHFSD,PIEZO1
16	span.1	loss	111622	90109495	mcr.22	89383227	90025485	13,21	2	0.6	-0.41575	ANKRD11 ,AK097694 ,SPG7 ,RPL13 ,CPNE7 ,DPEP1 ,CHMP1A ,BC031657 ,SPATA2L ,VPS9D1 ,LOC100128881 ,ZNF276 ,FANCA ,SPIRE2 ,TCF25 ,TUBB3 ,DEF8 ,SNORD68 ,CDK10 ,BC160930 ,LOC100287036 ,C16orf55 ,DQ596025
16	span.1	loss	111622	90109495	mcr.23	90025485	90109495	13	1	0.1	-0.2554	DEF8 ,CENPBD1 ,AFG3L1P ,DBNDD1 ,GAS8 ,C16orf3 ,AK127378 ,LOC100130015
17	span.1	gain	14057	81051902	mcr.1	14057	18112.5	24	1	0	0.2688	DOC2B
17	span.1	gain	14057	81051902	mcr.2	18112.5	26349161	22,24	2	26.3	0.32775	FAM101B ,FAM57A ,GEMIN4 ,GLOD4 ,RNMTL1 ,AX748314 ,NXN ,TIMM22 ,ABR ,TUSC5 ,YWHAE ,CRK ,MYO1C ,INPP5K ,SLC43A2 ,SCARF1 ,RILP ,PRPF8 ,WDR81 ,SERPINF2 ,SERPINF1 ,SMYD4 ,RPA1 ,RTN4RL1 ,BC040634 ,DPH1 ,OVCA2 ,SMG6 ,AJ276246 ,SRR ,TSR1 ,SNORD91B ,SNORD91A ,SGSM2 ,MNT ,LOC284009 ,METTL16 ,PAFAH1B1 ,CLUH ,OR1G1 ,OR1A2 ,OR1D4 ,OR3A2 ,OR3A1 ,OR3A4P ,OR1E1 ,SPATA22 ,ASPA ,TRPV3 ,SHPK ,CTNS ,TAX1BP3 ,EMC6 ,P…	SLC43A2,TRPV3,KIAA0753,NEURL4,POLR2A,FXR2,TP53,DNAH2,KDM6B,CTC1,MYH10,GAS7,MYH4,ZNF18,HS3ST3A1,NCOR1,MPRIP,SREBF1,SLC5A10,SPECC1,ELAC2,MYO15A
17	span.1	gain	14057	81051902	mcr.3	26349161	31107777	13,22,24	3	4.8	0.3	PYY2 ,DQ585914 ,DQ576370 ,DQ575512 ,DQ592825 ,KRT18P55 ,TMEM97 ,IFT20 ,TNFAIP1 ,POLDIP2 ,TMEM199 ,VTN ,SLC46A1 ,FOXN1 ,UNC119 ,PIGS ,ALDOC ,SPAG5 ,KIAA0100 ,SDF2 ,SUPT6H ,PROCA1 ,RPL23A ,SNORD42B ,SNORD4A ,SNORD42A ,SNORD4B ,TLCD1 ,NEK8 ,TRAF4 ,ERAL1 ,FLOT2 ,DHRS13 ,AX795351 ,PHF12 ,BC033997 ,SEZ6 ,PIPOX ,MYO18A ,TIAF1 ,CRYBA1 ,NUFIP2 ,TAOK1 ,ABHD15 ,TP53I13 ,GIT1 ,ANKRD13B ,CORO6 ,SSH2 ,EFCAB5 ,…	TRAF4,EFCAB5,SLC6A4
17	span.1	gain	14057	81051902	mcr.4	31107777	35879050	22,24	2	4.8	0.32775	MYO1D ,TMEM98 ,SPACA3 ,ASIC2 ,AA06 ,AK057317 ,BC062794 ,CCL2 ,CCL7 ,CCL11 ,CCL8 ,CCL13 ,CCL1 ,C17orf102 ,TMEM132E ,CCT6B ,ZNF830 ,LIG3 ,RFFL ,FNDC8 ,NLE1 ,UNC45B ,SLC35G3 ,SLFN5 ,SLFN12 ,SLFN13 ,SNORD7 ,PEX12 ,AP2B1 ,RASL10B ,GAS2L2 ,C17orf50 ,MMP28 ,TAF15 ,C17orf66 ,CCL5 ,RDM1 ,LYZL6 ,CCL16 ,BC070118 ,CCL23 ,CCL18 ,CCL3 ,CCL4 ,TBC1D3B ,DQ571776 ,DQ571391 ,DQ586142 ,CCL3L1 ,TBC1D3C ,D63785 ,CCL4L…	CCL8,ACACA,SLFN12L
17	span.1	gain	14057	81051902	mcr.5	35879050	44068292	20,22,24	3	8.2	0.3867	DDX52 ,HNF1B ,LOC284100 ,TBC1D3 ,DQ587906 ,DQ583226 ,AL832615 ,DQ576627 ,DQ586040 ,DQ580766 ,DQ574805 ,DQ581615 ,DQ575686 ,DQ580080 ,LOC440434 ,MRPL45 ,GPR179 ,SOCS7 ,SRCIN1 ,MLLT6 ,PCGF2 ,PSMB3 ,PIP4K2B ,CWC25 ,C17orf98 ,RPL23 ,SNORA21 ,LASP1 ,LINC00672 ,FBXO47 ,LRRC37A11P ,LOC100131347 ,PLXDC1 ,CACNB1 ,RPL19 ,STAC2 ,FBXL20 ,MED1 ,NEUROD2 ,PPP1R1B ,STARD3 ,TCAP ,PNMT ,PGAP3 ,ERBB2 ,MIEN1 ,IKZF3 …	GPR179,SRCIN1,PSMD3,KRTAP1-3,KAT2A,STAT5B,ATP6V0A1,CNTNAP1,BRCA1,ARHGAP27,UBTF
17	span.1	gain	14057	81051902	mcr.6	44068292	44249229	20,24	2	0.2	0.3524	STH ,KANSL1 ,MAPT
17	span.1	gain	14057	81051902	mcr.7	44249229	44789791	20,24,2	3	0.5	0.436	KANSL1 ,KANSL1-AS1 ,LRRC37A ,LRRC37A2 ,ARL17A ,NSF ,NSFP1
17	span.1	gain	14057	81051902	mcr.8	44789791	49354432	20,22,24,2	4	4.6	0.3963	NSF ,WNT3 ,WNT9B ,GOSR2 ,RPRML ,CDC27 ,MYL4 ,ITGB3 ,AX748120 ,EFCAB13 ,MRPL45P2 ,NPEPPS ,KPNB1 ,TBKBP1 ,TBX21 ,OSBPL7 ,MRPL10 ,LRRC46 ,SCRN2 ,SP6 ,BC031827 ,AX746787 ,SP2 ,BC038442 ,PNPO ,PRR15L ,COPZ2 ,NFE2L1 ,CBX1 ,SNX11 ,SKAP1 ,HOXB1 ,HOXB2 ,HOXB3 ,HOXB4 ,MIR10A ,HOXB5 ,HOXB6 ,HOXB7 ,HOXB8 ,HOXB9 ,PRAC ,HOXB-AS5 ,HOXB13 ,ATP5G1 ,UBE2Z ,SNF8 ,GIP ,IGF2BP1 ,B4GALNT2 ,ABI3 ,ZNF652 ,PHB ,AK097622 …	WNT9B,CACNA1G,TOB1,SPAG9
17	span.1	gain	14057	81051902	mcr.9	49354432	51139036	20,22,2	3	1.8	0.436	UTP18 ,AK124832 ,CA10 ,C17orf112
17	span.1	gain	14057	81051902	mcr.10	51139036	56772220	20,22,24,2	4	5.6	0.3963	KIF2B ,TOM1L1 ,STXBP4 ,HLF ,MMD ,TMEM100 ,PCTP ,ANKFN1 ,BC037494 ,NOG ,C17orf67 ,DGKE ,TRIM25 ,COIL ,SCPEP1 ,RNF126P1 ,AKAP1 ,MSI2 ,MRPS23 ,CUEDC1 ,VEZF1 ,AK126318 ,SRSF1 ,MSX2P1 ,EPX ,MKS1 ,LPO ,MPO ,BZRAP1 ,SUPT4H1 ,RNF43 ,HSF5 ,MTMR4 ,SEPT4 ,C17orf47 ,RAD51C ,BC114339 ,TEX14 ,COX11 ,MTVR2 ,DYNLL2 ,OR4D1 ,OR4D2 ,MIR142 ,7SK ,TRNA ,BZRAP1-AS1 ,MIR4736 ,JB025504	RNF43,SEPT4
17	span.1	gain	14057	81051902	mcr.11	56772220	58037361	1,20,22,24,2	5	1.3	0.436	RAD51C ,PPM1E ,TRIM37 ,BC017255 ,SKA2 ,PRR11 ,SMG8 ,GDPD1 ,YPEL2 ,DHX40 ,CLTC ,PTRH2 ,VMP1 ,MIR21 ,TUBD1 ,RPS6KB1 ,RNFT1 ,MIR301A ,MIR454 ,MIR4729 ,DM119512 ,U6	PRR11
17	span.1	gain	14057	81051902	mcr.12	58037361	66877957	20,22,24,2	4	8.8	0.3963	RNFT1 ,AK097658 ,TBC1D3P1-DHX40P1 ,HEATR6 ,LOC645638 ,CA4 ,USP32 ,SCARNA20 ,C17orf64 ,L32131 ,APPBP2 ,PPM1D ,BCAS3 ,C17orf82 ,TBX4 ,NACA2 ,BRIP1 ,INTS2 ,MED13 ,TBC1D3P2 ,METTL2A ,TLK2 ,MRC2 ,MARCH10 ,BC037347 ,TANC2 ,CYB561 ,ACE ,KCNH6 ,DCAF7 ,TACO1 ,MAP3K3 ,LIMD2 ,STRADA ,CCDC47 ,DDX42 ,FTSJ3 ,PSMC5 ,CSH2 ,GH2 ,CSH1 ,CSHL1 ,GH1 ,CD79B ,SCN4A ,ICAM2 ,DQ572107 ,ERN1 ,SNORA76 ,TEX2 ,PECAM1 ,POLG2 ,…	PPM1D
17	span.1	gain	14057	81051902	mcr.13	66877957	70644940	17,20,22,24,2	5	3.8	0.3566	ABCA8 ,ABCA9 ,ABCA6 ,ABCA5 ,MAP2K6 ,BC094791 ,BX647864 ,KCNJ16 ,KCNJ2 ,BC039327 ,D43770 ,AK094963 ,SOX9 ,LINC00673 ,SLC39A11 ,ABCA10 ,BC150503 ,MIR4524A ,KCNJ2-AS1 ,Mir_584 ,LINC00511 ,MIR4524B	KCNJ2,SLC39A11
17	span.1	gain	14057	81051902	mcr.14	70644940	72763174	20,22,24,2	4	2.1	0.3963	SLC39A11 ,SSTR2 ,COG1 ,FAM104A ,C17orf80 ,CDC42EP4 ,RPL38 ,MGC16275 ,TTYH2 ,Z49982 ,DNAI2 ,BX648926 ,KIF19 ,BTBD17 ,GPRC5C ,CD300A ,CD300LB ,CD300C ,CD300LD ,C17orf77 ,CD300E ,CD300LF ,RAB37 ,SLC9A3R1 ,CPSF4L ,SDK2 ,LINC00469 ,GPR142 ,LOC400620	SLC39A11,CD300LB
17	span.1	gain	14057	81051902	mcr.15	72763174	7.6228e+07	13,20,22,24,2	5	3.5	0.3566	SLC9A3R1 ,NAT9 ,TMEM104 ,GRIN2C ,FADS6 ,USH1G ,HID1 ,CDR2L ,ICT1 ,ATP5H ,KCTD2 ,SLC16A5 ,ARMC7 ,NT5C ,HN1 ,SUMO2 ,NUP85 ,GGA3 ,MRPS7 ,MIF4GD ,SLC25A19 ,GRB2 ,KIAA0195 ,CASKIN2 ,TSEN54 ,LLGL2 ,AF289551 ,MYO15B ,SMIM5 ,SMIM6 ,SAP30BP ,ITGB4 ,GALK1 ,H3F3B ,UNC13D ,WBP2 ,TRIM47 ,TRIM65 ,FBF1 ,ACOX1 ,EVPL ,SRP68 ,GALR2 ,ZACN ,FOXJ1 ,RNF157-AS1 ,RNF157 ,DQ570973 ,QRICH2 ,SPHK1 ,UBE2O ,AANAT ,RHBDF2 ,AX…	GRIN2C,CDR2L,EVPL,UBE2O,RECQL5
17	span.1	gain	14057	81051902	mcr.16	7.6228e+07	79234059	20,22,24,2	4	3	0.3963	TMEM235 ,SOCS3 ,PGS1 ,CYTH1 ,USP36 ,TIMP2 ,LOC100653515 ,LGALS3BP ,CANT1 ,C1QTNF1 ,ENGASE ,HP09025 ,ENPP7 ,CBX2 ,CBX8 ,CBX4 ,BC044939 ,TBC1D16 ,GAA ,EIF4A3 ,SGSH ,LOC100294362 ,AX746631 ,NPTX1 ,RPTOR ,AK127919 ,CHMP6 ,AF258550 ,BAIAP2-AS1 ,BAIAP2 ,AZI1 ,ENTHD2 ,AL832593 ,C17orf89 ,SLC38A10 ,DNAH17 ,RBFOX3 ,CCDC40 ,SLC26A11 ,AATK ,MIR338 ,AATK-AS1 ,Metazoa_SRP ,U6 ,C1QTNF1-AS1 ,MIR4739 ,RNF213 ,EN…	CANT1,CBX4,RNF213
17	span.1	gain	14057	81051902	mcr.17	79234059	80923569	13,20,22,24,2	5	1.7	0.3566	SLC38A10 ,LINC00482 ,TMEM105 ,BAHCC1 ,ACTG1 ,C17orf70 ,NPLOC4 ,PDE6G ,OXLD1 ,CCDC137 ,ARL16 ,HGS ,PPP1R27 ,P4HB ,ARHGDIA ,ALYREF ,ANAPC11 ,NPB ,PCYT2 ,SIRT7 ,MAFG ,MAFG-AS1 ,PYCR1 ,ASPSCR1 ,LRRC45 ,RAC3 ,DCXR ,RFNG ,GPS1 ,DUS1L ,FASN ,CCDC57 ,CSNK1D ,BC033560 ,CD7 ,SECTM1 ,TEX19 ,AF075112 ,OGFOD3 ,HEXDC ,NARF ,FOXK2 ,WDR45B ,RAB40B ,FN3KRP ,TBCD ,ZNF750 ,B3GNTL1 ,TSPAN10 ,FSCN2 ,GCGR ,FAM195B ,MY…	NARF
17	span.1	gain	14057	81051902	mcr.18	80923569	80923651	13,20,22,2	4	0	0.3963	B3GNTL1
17	span.1	gain	14057	81051902	mcr.19	80923651	80923724	13,20,2	3	0	0.436	B3GNTL1
17	span.1	gain	14057	81051902	mcr.20	80923724	81051047	13,2	2	0.1	0.40535	B3GNTL1 ,METRNL
17	span.1	gain	14057	81051902	mcr.21	81051047	81051902	13	1	0	0.3471	METRNL
17	span.1	loss	14007	26574705	mcr.1	14007	14019	13	1	0	-0.2615	DOC2B
17	span.1	loss	14007	26574705	mcr.2	14019	3.96042e+06	13,1	2	3.9	-0.48725	FAM101B ,FAM57A ,GEMIN4 ,GLOD4 ,RNMTL1 ,AX748314 ,NXN ,TIMM22 ,ABR ,TUSC5 ,YWHAE ,CRK ,MYO1C ,INPP5K ,SLC43A2 ,SCARF1 ,RILP ,PRPF8 ,WDR81 ,SERPINF2 ,SERPINF1 ,SMYD4 ,RPA1 ,RTN4RL1 ,BC040634 ,DPH1 ,OVCA2 ,SMG6 ,AJ276246 ,SRR ,TSR1 ,SNORD91B ,SNORD91A ,SGSM2 ,MNT ,LOC284009 ,METTL16 ,PAFAH1B1 ,CLUH ,OR1G1 ,OR1A2 ,OR1D4 ,OR3A2 ,OR3A1 ,OR3A4P ,OR1E1 ,SPATA22 ,ASPA ,TRPV3 ,SHPK ,CTNS ,TAX1BP3 ,EMC6 ,P…	SLC43A2,TRPV3
17	span.1	loss	14007	26574705	mcr.3	3.96042e+06	7474150	13,1,4	3	3.5	-0.713	ZZEF1 ,CYB5D2 ,ANKFY1 ,UBE2G1 ,SPNS3 ,AX748345 ,SPNS2 ,MYBBP1A ,GGT6 ,SMTNL2 ,BC043554 ,ALOX15 ,PELP1 ,ARRB2 ,MED11 ,CXCL16 ,ZMYND15 ,TM4SF5 ,VMO1 ,BC150535 ,GLTPD2 ,PSMB6 ,PLD2 ,CHRNE ,C17orf107 ,SLC25A11 ,RNF167 ,PFN1 ,ENO3 ,SPAG7 ,INCA1 ,KIF1C ,SLC52A1 ,ZFP3 ,ZNF232 ,USP6 ,DQ586040 ,DQ570124 ,DQ576627 ,DQ573130 ,LOC100130950 ,SCIMP ,RABEP1 ,NUP88 ,C1QBP ,DHX33 ,DERL2 ,NLRP1 ,LOC339166 ,WSCD1 ,…	KIAA0753,NEURL4,POLR2A
17	span.1	loss	14007	26574705	mcr.4	7474150	8049153	13,4	2	0.6	-0.50015	SENP3 ,SENP3-EIF4A1 ,SNORA48 ,SNORD10 ,CD68 ,MPDU1 ,SOX15 ,FXR2 ,SAT2 ,SHBG ,ATP1B2 ,TP53 ,EFNB3 ,DNAH2 ,RPL29P2 ,KDM6B ,TMEM88 ,LSMD1 ,CYB5D1 ,CHD3 ,SCARNA21 ,LOC284023 ,KCNAB3 ,TRAPPC1 ,CNTROB ,GUCY2D ,ALOX15B ,AX747630 ,ALOX12B ,HES7 ,PER1 ,SNORA67 ,BC046191 ,WRAP53 ,ALOXE3 ,TRNA_Pseudo ,HV941433 ,HV941486 ,HV941429 ,HV941478 ,AX746771 ,MIR4314 ,TRNA_Lys ,TRNA_Gln ,TRNA_Leu ,TRNA_Gly ,TRNA_Ser…	FXR2,TP53,DNAH2,KDM6B
17	span.1	loss	14007	26574705	mcr.5	8049153	8926157	13,1,4	3	0.9	-0.7194	PER1 ,TMEM107 ,AURKB ,LINC00324 ,CTC1 ,PFAS ,SLC25A35 ,RANGRF ,ARHGEF15 ,ODF4 ,KRBA2 ,RPL26 ,NDEL1 ,MYH10 ,CCDC42 ,MFSD6L ,PIK3R6 ,PIK3R5 ,NTN1 ,VAMP2 ,SPDYE4 ,C17orf59 ,LOC100128288 ,RNF222 ,TRNA_Trp ,MIR4521 ,MIR3676 ,TRNA_Ile ,TRNA_Gly ,Metazoa_SRP	CTC1,MYH10
17	span.1	loss	14007	26574705	mcr.6	8926157	11659976	13,4	2	2.7	-0.50015	NTN1 ,STX8 ,WDR16 ,GLP2R ,RCVRN ,GAS7 ,MYH13 ,AK097500 ,MYH8 ,MYH4 ,MYH1 ,MYH3 ,SCO1 ,ADPRM ,TMEM220 ,LINC00675 ,SHISA6 ,DNAH9 ,USP43 ,MYH2 ,PIRT ,DHRS7C ,MAGOH2 ,TMEM220-AS1	GAS7,MYH4
17	span.1	loss	14007	26574705	mcr.7	11659976	12569519	13	1	0.9	-0.2615	DNAH9 ,ZNF18 ,MAP2K4 ,LINC00670 ,MYOCD ,U11 ,MIR744	ZNF18
17	span.1	loss	14007	26574705	mcr.8	12569519	26209678	13,4	2	13.6	-0.477	MYOCD ,ARHGAP44 ,HS3ST3A1 ,AK123263 ,CDRT15P1 ,COX10-AS1 ,COX10 ,HS3ST3B1 ,PMP22 ,TEKT3 ,BC037357 ,CDRT4 ,TVP23C ,TRIM16 ,MEIS3P1 ,ADORA2B ,ZSWIM7 ,TTC19 ,NCOR1 ,PIGL ,CENPV ,UBB ,TRPV2 ,SNORD65 ,ZNF287 ,CCDC144A ,FAM106CP ,FLJ00050 ,TNFRSF13B ,MPRIP ,PLD6 ,FLCN ,COPS3 ,NT5M ,MED9 ,RASD1 ,PEMT ,RAI1 ,SREBF1 ,TOM1L2 ,ATPAF2 ,GID4 ,DRG2 ,BC038464 ,LLGL1 ,FLII ,TOP3A ,SMCR8 ,SHMT1 ,EVPLL ,DQ576083 ,…	HS3ST3A1,NCOR1,MPRIP,SREBF1,SLC5A10,SPECC1,ELAC2,MYO15A
17	span.1	loss	14007	26574705	mcr.9	26209678	26574705	4	1	0.4	-0.6925	LYRM9 ,PYY2 ,NLK ,PPY2
17	span.2	loss	31263366	33326474	mcr.1	31263366	33326474	13	1	2.1	-0.2671	TMEM98 ,SPACA3 ,ASIC2 ,AA06 ,AK057317 ,BC062794 ,CCL2 ,CCL7 ,CCL11 ,CCL8 ,CCL13 ,CCL1 ,C17orf102 ,TMEM132E ,CCT6B ,ZNF830 ,LIG3	CCL8
17	span.3	loss	51063931	56165491	mcr.1	51063931	56165491	1	1	5.1	-0.6718	KIF2B ,TOM1L1 ,STXBP4 ,HLF ,MMD ,TMEM100 ,PCTP ,ANKFN1 ,BC037494 ,NOG ,C17orf67 ,DGKE ,TRIM25 ,COIL ,SCPEP1 ,RNF126P1 ,AKAP1 ,MSI2 ,MRPS23 ,CUEDC1 ,VEZF1 ,AK126318 ,SRSF1 ,BC114339 ,COX11 ,MTVR2 ,DYNLL2 ,C17orf112 ,7SK ,TRNA
17	span.4	loss	60044080	61950614	mcr.1	60044080	61950614	4	1	1.9	-0.6288	MED13 ,TBC1D3P2 ,METTL2A ,TLK2 ,MRC2 ,MARCH10 ,BC037347 ,TANC2 ,CYB561 ,ACE ,KCNH6 ,DCAF7 ,TACO1 ,MAP3K3 ,LIMD2 ,STRADA ,CCDC47 ,DDX42 ,FTSJ3 ,PSMC5 ,CSH2 ,SMARCD2 ,DQ571391 ,DQ574804 ,EFCAB3 ,Y_RNA ,Mir_652 ,DQ573965 ,DQ581615 ,DQ575686 ,DQ580080 ,Mir_633 ,MIR548W ,BC024682 ,LOC729683 ,TCAM1P
17	span.5	loss	64683442	80923605	mcr.1	64683442	70732849	4	1	6	-0.7345	PRKCA ,CACNG4 ,CACNG1 ,HELZ ,PSMD12 ,PITPNC1 ,NOL11 ,BPTF ,C17orf58 ,KPNA2 ,LINC00674 ,AMZ2 ,SLC16A6 ,ARSG ,PRKAR1A ,FAM20A ,ABCA8 ,ABCA9 ,ABCA6 ,ABCA5 ,MAP2K6 ,BC094791 ,BX647864 ,KCNJ16 ,KCNJ2 ,BC039327 ,D43770 ,AK094963 ,SOX9 ,LINC00673 ,SLC39A11 ,SNORA38B ,WIPI1 ,ABCA10 ,BC150503 ,CACNG5 ,LOC440461 ,MIR634 ,5S_rRNA ,TRNA ,TRNA_Und ,MIR635 ,MIR4524A ,KCNJ2-AS1 ,Mir_584 ,LINC00511 ,MIR4524B	KCNJ2,SLC39A11
17	span.5	loss	64683442	80923605	mcr.2	70732849	78965764	17,4	2	8.2	-0.517	SLC39A11 ,SSTR2 ,COG1 ,FAM104A ,C17orf80 ,CDC42EP4 ,RPL38 ,MGC16275 ,TTYH2 ,Z49982 ,DNAI2 ,BX648926 ,KIF19 ,BTBD17 ,GPRC5C ,CD300A ,CD300LB ,CD300C ,CD300LD ,C17orf77 ,CD300E ,CD300LF ,RAB37 ,SLC9A3R1 ,NAT9 ,TMEM104 ,GRIN2C ,FADS6 ,USH1G ,HID1 ,CDR2L ,ICT1 ,ATP5H ,KCTD2 ,SLC16A5 ,ARMC7 ,NT5C ,HN1 ,SUMO2 ,NUP85 ,GGA3 ,MRPS7 ,MIF4GD ,SLC25A19 ,GRB2 ,KIAA0195 ,CASKIN2 ,TSEN54 ,LLGL2 ,AF289551 ,MYO15…	SLC39A11,CD300LB,GRIN2C,CDR2L,EVPL,UBE2O,CANT1,CBX4,RECQL5,RNF213
17	span.5	loss	64683442	80923605	mcr.3	78965764	80923605	17	1	2	-0.2995	CHMP6 ,AF258550 ,BAIAP2-AS1 ,BAIAP2 ,AZI1 ,ENTHD2 ,AL832593 ,C17orf89 ,SLC38A10 ,LINC00482 ,TMEM105 ,BAHCC1 ,ACTG1 ,C17orf70 ,NPLOC4 ,PDE6G ,OXLD1 ,CCDC137 ,ARL16 ,HGS ,PPP1R27 ,P4HB ,ARHGDIA ,ALYREF ,ANAPC11 ,NPB ,PCYT2 ,SIRT7 ,MAFG ,MAFG-AS1 ,PYCR1 ,ASPSCR1 ,LRRC45 ,RAC3 ,DCXR ,RFNG ,GPS1 ,DUS1L ,FASN ,CCDC57 ,CSNK1D ,BC033560 ,CD7 ,SECTM1 ,TEX19 ,AF075112 ,OGFOD3 ,HEXDC ,NARF ,FOXK2 ,WDR45B ,R…	NARF
18	span.1	gain	14105431	15325487	mcr.1	14105431	15325487	4	1	1.2	0.5918	ZNF519 ,ANKRD20A5P ,DQ587539 ,DQ590589 ,DQ590126 ,DQ596206 ,CYP4F35P ,LOC644669 ,POTEC ,ANKRD30B ,CXADRP3 ,DQ593719 ,DQ573684 ,DQ583164 ,DQ582260 ,DQ595048 ,MIR3156-2
18	span.2	gain	18559862	30350396	mcr.1	18559862	30350396	4	1	11.8	0.2641	ROCK1 ,ESCO1 ,SNRPD1 ,ABHD3 ,MIB1 ,mir-133b ,GATA6 ,CTAGE1 ,RBBP8 ,CABLES1 ,TMEM241 ,RIOK3 ,NPC1 ,ANKRD29 ,LAMA3 ,TTC39C ,CABYR ,OSBPL1A ,IMPACT ,HRH4 ,LOC729950 ,ZNF521 ,SS18 ,PSMA8 ,TAF4B ,AQP4 ,AQP4-AS1 ,CHST9 ,AK127888 ,CDH2 ,DSC3 ,DSC2 ,DSC1 ,BC042382 ,DSG1 ,DSG4 ,DSG3 ,DSG2 ,LOC100652770 ,TTR ,B4GALT6 ,SLC25A52 ,TRAPPC8 ,RNF125 ,MEP1B ,GAREM ,KLHL14 ,WBP11P1 ,GREB1L ,KCTD1 ,LOC728606 ,MIR32…	RBBP8,CHST9,CDH2,DSC1,DSG3
18	span.3	gain	66358585	67365605	mcr.1	66358585	67365605	4	1	1	0.554	TMX3 ,CCDC102B ,DOK6
18	span.1	loss	48451	15325587	mcr.1	48451	48525.5	21	1	0	-0.5825	NA
18	span.1	loss	48451	15325587	mcr.2	48525.5	48699	12,21	2	0	-0.72145	NA
18	span.1	loss	48451	15325587	mcr.3	48699	48705	12,20,21	3	0	-0.8604	NA
18	span.1	loss	48451	15325587	mcr.4	48705	3.25485e+06	12,1,20,21	4	3.2	-0.77685	ROCK1P1 ,USP14 ,THOC1 ,COLEC12 ,CETN1 ,CLUL1 ,C18orf56 ,ENOSF1 ,YES1 ,LINC00470 ,METTL4 ,NDC80 ,SMCHD1 ,EMILIN2 ,LPIN2 ,MYOM1 ,MYL12A ,TYMS ,ADCYAP1 ,LOC727896 ,DUX4 ,7SK ,CBX3P2	SMCHD1,EMILIN2
18	span.1	loss	48451	15325587	mcr.5	3.25485e+06	4708637	12,1,20	3	1.5	-0.8604	MYL12A ,MYL12B ,TGIF1 ,AX721193 ,DLGAP1 ,BC094703 ,DLGAP1-AS3 ,DLGAP1-AS1 ,DLGAP1-AS5 ,DLGAP1-AS4
18	span.1	loss	48451	15325587	mcr.6	4708637	11148410	12,1,20,21	4	6.4	-0.77685	LOC339290 ,EPB41L3 ,LOC645355 ,TMEM200C ,BC040631 ,ARHGAP28 ,LINC00668 ,LAMA1 ,RAB12 ,SOGA2 ,NDUFV2 ,ANKRD12 ,TWSG1 ,RALBP1 ,PPP4R1 ,RAB31 ,TXNDC2 ,VAPA ,AX747048 ,APCDD1 ,NAPG ,PIEZO2 ,LINC00667 ,ZBTB14 ,L3MBTL4 ,PTPRM ,C18orf42 ,LINC00526 ,LRRC30 ,LOC100192426 ,SNORD112 ,MIR3976 ,U5 ,MIR4317 ,LOC100130480 ,SNORD5 ,Metazoa_SRP ,U2	EPB41L3,LAMA1
18	span.1	loss	48451	15325587	mcr.7	11148410	15324425	12,1,20	3	4.2	-0.8604	PIEZO2 ,DQ585728 ,DQ584035 ,DQ576414 ,DQ578665 ,DQ588121 ,DQ596967 ,DQ577739 ,DQ586641 ,DQ584777 ,DQ591120 ,DQ584752 ,DQ599577 ,DQ571750 ,DQ590893 ,DQ589220 ,DQ600032 ,DQ588286 ,DQ578037 ,DQ591184 ,DQ599038 ,DQ587882 ,DQ570920 ,DQ600844 ,DQ588090 ,DQ573573 ,DQ577323 ,DQ579650 ,DQ582489 ,GNAL ,CHMP1B ,MPPE1 ,IMPA2 ,CIDEA ,TUBB6 ,AFG3L2 ,SPIRE1 ,CEP76 ,PSMG2 ,PTPN2 ,SEH1L ,BC041855 ,LDLRAD4 ,LDLRAD…	CEP192
18	span.1	loss	48451	15325587	mcr.8	15324425	15325520	12,1	2	0	-0.77685	LOC644669
18	span.1	loss	48451	15325587	mcr.9	15325520	15325587	12	1	0	-0.8604	LOC644669
18	span.2	loss	27878900	43319530	mcr.1	27878900	43319530	1	1	15.4	-0.6597	DSC3 ,DSC2 ,DSC1 ,BC042382 ,DSG1 ,DSG4 ,DSG3 ,DSG2 ,LOC100652770 ,TTR ,B4GALT6 ,SLC25A52 ,TRAPPC8 ,RNF125 ,MEP1B ,GAREM ,KLHL14 ,CCDC178 ,ZSCAN30 ,ZNF271 ,ZNF24 ,GALNT1 ,C18orf21 ,RPRD1A ,ELP2 ,BC009735 ,MOCOS ,KIAA1328 ,BC037214 ,CELF4 ,LINC00669 ,BC045816 ,KC6 ,PIK3C3 ,LINC00907 ,RIT2 ,SYT4 ,BC051727 ,AK126075 ,BC038429 ,WBP11P1 ,ASXL3 ,NOL4 ,DTNA ,ZNF397 ,INO80C ,MIR187 ,SLC39A6 ,SETBP1 ,SLC14…	DSC1,DSG3,MOCOS,ZNF397,SETBP1
18	span.3	loss	69209699	70779852	mcr.1	69209699	70779852	14	1	1.6	-0.3644	LOC100505776 ,CBLN2 ,NETO1
19	span.1	gain	8982326	10088353	mcr.1	8982326	10088353	3	1	1.1	0.265	MUC16 ,ZNF317 ,OR7D2 ,OR7D4 ,OR7E24 ,ZNF699 ,ZNF559 ,ZNF266 ,ZNF560 ,ZNF426 ,ZNF561 ,LOC284385 ,ZNF846 ,FBXL12 ,UBL5 ,PIN1 ,OLFM2 ,COL5A3 ,OR1M1 ,OR7G2 ,OR7G3 ,AK297919 ,ZNF121 ,ZNF562 ,TRNA_Pseudo ,OR7G1 ,ZNF177 ,ZNF812	ZNF426,COL5A3
19	span.2	gain	11737308	1.2663e+07	mcr.1	11737308	1.2663e+07	3	1	0.9	0.409	ZNF823 ,ZNF491 ,ZNF440 ,ZNF439 ,ZNF69 ,AX747405 ,ZNF433 ,ZNF844 ,ZNF788 ,ZNF20 ,ZNF136 ,ZNF563 ,ZNF442 ,ZNF443 ,ZNF709 ,ZNF441 ,ZNF625 ,AK023304 ,ZNF799 ,ZNF44 ,ZNF833P ,ZNF878 ,ZNF700	ZNF433,ZNF844
19	span.3	gain	19853649	24310753	mcr.1	19853649	19960327	4	1	0.1	0.3417	DQ574239 ,DQ584913 ,DQ595898 ,DQ589342 ,DQ590656 ,DQ584258 ,DQ583759 ,DQ582729 ,DQ579782 ,DQ577095 ,DQ573850 ,DQ593444 ,DQ596707 ,DQ596454 ,DQ576791 ,DQ589720 ,LINC00663 ,ZNF506 ,DQ576637 ,DQ597024 ,DQ580047 ,DQ573935 ,DQ573609 ,DQ576386 ,DQ591298 ,DQ577486 ,DQ597186 ,DQ590505 ,DQ584847 ,DQ574199 ,DQ575498 ,DQ574711
19	span.3	gain	19853649	24310753	mcr.2	19960327	24310706	17,4	2	4.4	0.35805	ZNF253 ,ZNF93 ,ZNF682 ,ZNF90 ,ZNF486 ,ZNF737 ,ZNF626 ,ZNF66 ,ZNF430 ,ZNF714 ,ZNF431 ,ZNF708 ,ZNF738 ,ZNF493 ,CR627135 ,LINC00664 ,ZNF429 ,AX748435 ,BC033373 ,ZNF100 ,ZNF676 ,ZNF98 ,LOC440518 ,BC030765 ,ZNF492 ,ZNF728 ,BC037873 ,AK023040 ,ZNF91 ,BC043213 ,ZNF675 ,ZNF681 ,RPSAP58 ,AK125686 ,BC015383 ,ZNF254 ,ZNF257 ,LOC641367 ,MIR1270-1 ,ZNF826P ,ZNF208 ,ZNF729 ,ZNF99 ,ZNF724P ,ZNF726 ,ZNF85 ,ZNF43…	ZNF431,ZNF91,ZNF729
19	span.3	gain	19853649	24310753	mcr.3	24310706	24310753	4	1	0	0.3417	ZNF254
19	span.4	gain	47665770	49952787	mcr.1	47665770	49952787	2	1	2.3	0.4674	SAE1 ,BBC3 ,PRR24 ,C5AR1 ,MEIS3 ,SLC8A2 ,KPTN ,NAPA ,ZNF541 ,GLTSCR1 ,EHD2 ,GLTSCR2 ,TPRX1 ,CRX ,SULT2A1 ,BSPH1 ,ELSPBP1 ,CABP5 ,PLA2G4C ,LIG1 ,C19orf68 ,LOC100505812 ,ZNF114 ,CCDC114 ,EMP3 ,TMEM143 ,SYNGR4 ,KDELR1 ,GRIN2D ,GRWD1 ,KCNJ14 ,BC042033 ,CYTH2 ,LMTK3 ,SULT2B1 ,FAM83E ,SPACA4 ,RPL18 ,SPHK2 ,DBP ,CA11 ,NTN5 ,MAMSTR ,RASIP1 ,IZUMO1 ,FUT1 ,FGF21 ,BCAT2 ,HSD17B14 ,PLEKHA4 ,PPP1R15A ,TULP2 ,…	KPTN,GLTSCR1,LMTK3,NUCB1,DHDH,BAX,TRPM4,SLC6A16,SLC17A7
19	span.1	loss	132056	19843862	mcr.1	132056	156575	17	1	0	-0.2528	NA
19	span.1	loss	132056	19843862	mcr.2	156575	8839312	17,3	2	8.7	-0.2906	DQ600587 ,DQ574670 ,PPAP2C ,MIER2 ,THEG ,C2CD4C ,SHC2 ,ODF3L2 ,MADCAM1 ,TPGS1 ,CDC34 ,GZMM ,BSG ,HCN2 ,POLRMT ,FSTL3 ,PRSS57 ,PALM ,MISP ,PTBP1 ,LPPR3 ,AZU1 ,PRTN3 ,ELANE ,CFD ,MED16 ,R3HDM4 ,KISS1R ,ARID3A ,WDR18 ,GRIN3B ,FLJ00277 ,TMEM259 ,CNN2 ,ABCA7 ,POLR2E ,SBNO2 ,STK11 ,C19orf26 ,ATP5D ,MIDN ,CIRBP ,C19orf24 ,EFNA2 ,MUM1 ,NDUFS7 ,AK126693 ,GAMT ,DAZAP1 ,RPS15 ,APC2 ,PCSK4 ,REEP6 ,ADAMTSL5 ,…	C2CD4C,PALM,GRIN3B,ABCA7,STK11,APC2,MBD3,CSNK1G2,AP3D1,C19orf35,LMNB2,GNG7,DIRAS1,MFSD12,HMG20B,ZFR2,CATSPERD,FUT5,SLC25A23,CD70,C3,INSR,CLEC4M,PNPLA6,EVI5L
19	span.1	loss	132056	19843862	mcr.3	8839312	10163217	17	1	1.3	-0.2528	ZNF558 ,MBD3L1 ,MUC16 ,ZNF317 ,OR7D2 ,OR7D4 ,OR7E24 ,ZNF699 ,ZNF559 ,ZNF266 ,ZNF560 ,ZNF426 ,ZNF561 ,LOC284385 ,ZNF846 ,FBXL12 ,UBL5 ,PIN1 ,OLFM2 ,COL5A3 ,RDH8 ,C3P1 ,OR2Z1 ,OR1M1 ,OR7G2 ,OR7G3 ,AK297919 ,ZNF121 ,ZNF562 ,TRNA_Pseudo ,OR7G1 ,ZNF177 ,ZNF812	ZNF426,COL5A3
19	span.1	loss	132056	19843862	mcr.4	10163217	11650438	17,3	2	1.5	-0.29885	C19orf66 ,ANGPTL6 ,PPAN-P2RY11 ,EIF3G ,S1PR2 ,MRPL4 ,ICAM1 ,ICAM4 ,ICAM5 ,ZGLP1 ,FDX1L ,RAVER1 ,ICAM3 ,TYK2 ,CDC37 ,PDE4A ,KEAP1 ,S1PR5 ,ATG4D ,KRI1 ,CDKN2D ,AP1M2 ,SLC44A2 ,ILF3-AS1 ,ILF3 ,QTRT1 ,DNM2 ,TMED1 ,CARM1 ,YIPF2 ,C19orf52 ,LDLR ,SPC24 ,KANK2 ,DOCK6 ,TSPAN16 ,AF161365 ,RAB3D ,TMEM205 ,LPPR2 ,SWSAP1 ,EPOR ,RGL3 ,CCDC151 ,PRKCSH ,ELAVL3 ,ZNF653 ,ECSIT ,CNN1 ,C3P1 ,SNORD105 ,SNORD105B ,C19…	TYK2,YIPF2
19	span.1	loss	132056	19843862	mcr.5	11650438	19843862	17	1	8.2	-0.2528	CNN1 ,ELOF1 ,BC039523 ,ACP5 ,ZNF627 ,ZNF823 ,ZNF491 ,ZNF440 ,ZNF439 ,ZNF69 ,AX747405 ,ZNF433 ,ZNF844 ,ZNF788 ,ZNF20 ,ZNF136 ,ZNF563 ,ZNF442 ,ZNF443 ,ZNF709 ,ZNF490 ,ZNF791 ,MAN2B1 ,WDR83OS ,DHPS ,AX747991 ,FBXW9 ,TNPO2 ,SNORD41 ,C19orf43 ,ASNA1 ,BEST2 ,HOOK2 ,JUNB ,PRDX2 ,RNASEH2A ,RTBDN ,MAST1 ,DNASE2 ,KLF1 ,GCDH ,SYCE2 ,FARSA ,CALR ,RAD23A ,GADD45GIP1 ,DAND5 ,LYL1 ,TRMT1 ,NACC1 ,IER2 ,BC042451 …	ZNF433,ZNF844,CC2D1A,SLC1A6,CCDC105,NOTCH3,WIZ,ANKLE1,JAK3,MPV17L2,ISYNA1,SUGP2,HAPLN4,ATP13A1,MYO9B,CRTC1,UNC13A
19	span.2	loss	38579338	41073695	mcr.1	38579338	41073695	4	1	2.5	-0.7612	SIPA1L3 ,DPF1 ,PPP1R14A ,SPINT2 ,C19orf33 ,YIF1B ,KCNK6 ,CATSPERG ,PSMD8 ,GGN ,SPRED3 ,FAM98C ,RYR1 ,MAP4K1 ,EIF3K ,ACTN4 ,CAPN12 ,LGALS7 ,LGALS7B ,LGALS4 ,SIRT2 ,NFKBIB ,MRPS12 ,FBXO27 ,PAPL ,PAK4 ,NCCRP1 ,SYCN ,IFNL2 ,IFNL1 ,LRFN1 ,GMFG ,SAMD4B ,PAF1 ,MED29 ,ZFP36 ,RPS16 ,SUPT5H ,TIMM50 ,DLL3 ,EID2B ,EID2 ,LGALS13 ,LOC100129935 ,LGALS14 ,CLC ,DYRK1B ,FBL ,FCGBP ,PSMC4 ,ZNF546 ,ZNF780B ,MAP3K10 …	RYR1
19	span.3	loss	51648399	52658384	mcr.1	51648399	52658384	2	1	1	-0.4513	SIGLEC7 ,CD33 ,SIGLECL1 ,IGLON5 ,VSIG10L ,ETFB ,CLDND2 ,NKG7 ,LIM2 ,LOC147646 ,SIGLEC10 ,SIGLEC8 ,CEACAM18 ,SIGLEC12 ,SIGLEC6 ,ZNF175 ,AX748312 ,FLJ30403 ,SIGLEC5 ,SIGLEC14 ,MIR99B ,MIRLET7E ,MIR125A ,LINC00085 ,HAS1 ,FPR1 ,FPR2 ,FPR3 ,ZNF649 ,ZNF613 ,BC014606 ,ZNF350 ,ZNF615 ,ZNF614 ,ZNF432 ,ZNF616 ,SIGLEC17P ,ZNF577 ,ZNF841 ,ZNF836 ,LOC100129083 ,TRNA_Lys ,AK128361 ,BC045766	ZNF649
20	span.1	gain	124630	62844893	mcr.1	124630	62844893	13	1	62.7	0.3906	DEFB126 ,DEFB127 ,DEFB128 ,DEFB129 ,DEFB132 ,C20orf96 ,ZCCHC3 ,SOX12 ,NRSN2 ,TRIB3 ,RBCK1 ,TBC1D20 ,CSNK2A1 ,TCF15 ,SRXN1 ,SCRT2 ,SLC52A3 ,FAM110A ,ANGPT4 ,RSPO4 ,PSMF1 ,TMEM74B ,C20orf202 ,SNPH ,SDCBP2-AS1 ,FKBP1A ,NSFL1C ,SIRPB2 ,SIRPD ,SIRPG ,AK093519 ,SIRPA ,AK090681 ,STK35 ,TGM3 ,TGM6 ,SNRPB ,AK126717 ,ZNF343 ,TMC2 ,NOP56 ,SNORD110 ,SNORA51 ,IDH3B ,EBF4 ,CPXM1 ,C20orf141 ,TMEM239 ,PCED1A ,VP…	TGM3,VPS16,PTPRA,C20orf194,ADAM33,CENPB,NDUFAF5,RBBP9,ACSS1,E2F1,RBL1,RALGAPB,ZHX3,EYA2,PTPN1,PHACTR3,OSBPL2,COL9A3,NKAIN4,HELZ2,GMEB2,ABHD16B,ZNF512B,SLC4A11,OCSTAMP,PLCB4
20	span.1	loss	123348	60581678	mcr.1	123348	477374	1	1	0.4	-0.7041	DEFB126 ,DEFB127 ,DEFB128 ,DEFB129 ,DEFB132 ,C20orf96 ,ZCCHC3 ,SOX12 ,NRSN2 ,TRIB3 ,RBCK1 ,TBC1D20 ,CSNK2A1
20	span.1	loss	123348	60581678	mcr.2	477374	14307166	1,4	2	13.8	-0.67925	CSNK2A1 ,TCF15 ,SRXN1 ,SCRT2 ,SLC52A3 ,FAM110A ,ANGPT4 ,RSPO4 ,PSMF1 ,TMEM74B ,C20orf202 ,SNPH ,SDCBP2-AS1 ,FKBP1A ,NSFL1C ,SIRPB2 ,SIRPD ,SIRPG ,AK093519 ,SIRPA ,AK090681 ,STK35 ,TGM3 ,TGM6 ,SNRPB ,AK126717 ,ZNF343 ,TMC2 ,NOP56 ,SNORD110 ,SNORA51 ,IDH3B ,EBF4 ,CPXM1 ,C20orf141 ,TMEM239 ,PCED1A ,VPS16 ,PTPRA ,GNRH2 ,MRPS26 ,OXT ,AVP ,UBOX5-AS1 ,UBOX5 ,FASTKD5 ,LZTS3 ,DDRGK1 ,ITPA ,C20orf194 ,ATRN…	TGM3,VPS16,PTPRA,C20orf194,ADAM33,CENPB,NDUFAF5,SLC4A11,PLCB4
20	span.1	loss	123348	60581678	mcr.3	14307166	15411946	1	1	1.1	-0.7041	MACROD2 ,FLRT3 ,U6 ,MACROD2-AS1
20	span.1	loss	123348	60581678	mcr.4	15411946	25829178	1,4	2	10.4	-0.678	MACROD2 ,AK125594 ,SNRPB2 ,OTOR ,PCSK2 ,BFSP1 ,DSTN ,RRBP1 ,SNX5 ,SNORD17 ,MGME1 ,OVOL2 ,BC043266 ,DZANK1 ,POLR3F ,RBBP9 ,SEC23B ,LINC00493 ,DTD1 ,LINC00652 ,C20orf78 ,SCP2D1 ,SLC24A3 ,BC090059 ,DQ573663 ,RIN2 ,NAA20 ,CRNKL1 ,C20orf26 ,INSM1 ,RALGAPA2 ,PLK1S1 ,BC042893 ,BC034426 ,XRN2 ,NKX2-2 ,PAX1 ,CR627206 ,FOXA2 ,AK055550 ,BC045663 ,SSTR4 ,THBD ,CD93 ,AX747171 ,NXT1 ,GZF1 ,NAPB ,CSTL1 ,CST11 ,…	RBBP9,ACSS1
20	span.1	loss	123348	60581678	mcr.5	25829178	29546786	1	1	3.7	-0.7041	BC052952 ,LOC100134868 ,NCOR1P1 ,LOC284801 ,FAM182A ,MIR663A ,Y_RNA ,BX648489
20	span.1	loss	123348	60581678	mcr.6	29546786	33514888	1,4	2	4	-0.698	DEFB115 ,DEFB118 ,DEFB119 ,DEFB122 ,DEFB123 ,DEFB124 ,REM1 ,HM13 ,ID1 ,COX4I2 ,BCL2L1 ,TPX2 ,MYLK2 ,FOXS1 ,DUSP15 ,PDRG1 ,XKR7 ,CCM2L ,HCK ,TM9SF4 ,TSPY26P ,PLAGL2 ,POFUT1 ,KIF3B ,ASXL1 ,LOC149950 ,COMMD7 ,DNMT3B ,MAPRE1 ,SUN5 ,BPIFB2 ,BPIFB3 ,BPIFA2 ,BPIFA4P ,BPIFA3 ,BPIFA1 ,BPIFB1 ,CDK5RAP1 ,SNTA1 ,CBFA2T2 ,NECAB3 ,C20orf144 ,ACTL10 ,E2F1 ,PXMP4 ,ZNF341 ,CHMP4B ,RALY ,EIF2S2 ,ASIP ,AHCY ,DYNLRB…	E2F1
20	span.1	loss	123348	60581678	mcr.7	33514888	36488767	1	1	3	-0.7041	GSS ,MYH7B ,TRPC4AP ,EDEM2 ,PROCR ,MMP24 ,EIF6 ,UQCC ,GDF5OS ,GDF5 ,ERGIC3 ,FER1L4 ,SPAG4 ,CPNE1 ,NFS1 ,ROMO1 ,RBM39 ,PHF20 ,SCAND1 ,CNBD2 ,LINC00657 ,AX746683 ,EPB41L1 ,AAR2 ,BC039668 ,MYL9 ,SLA2 ,NDRG3 ,DSN1 ,TLDC2 ,SAMHD1 ,RBL1 ,RPN2 ,GHRH ,MANBAL ,SRC ,NNAT ,ACSS2 ,C20orf173 ,DLGAP4 ,MROH8 ,MIR499A ,MIR499B ,SNORD56 ,FAM83C ,7SK ,CEP250 ,RBM12 ,U6 ,TGIF2 ,SOGA1 ,FKSG51 ,BLCAP ,LOC100287792 ,C…	RBL1
20	span.1	loss	123348	60581678	mcr.8	36488767	54575773	1,4	2	18.1	-0.7076	VSTM2L ,TTI1 ,AK123872 ,RPRD1B ,TGM2 ,KIAA1755 ,BPI ,LBP ,AX746690 ,SNHG17 ,SNORA71B ,SNORA71A ,SNORA71C ,SNORA71D ,SNHG11 ,RALGAPB ,ADIG ,SLC32A1 ,ACTR5 ,PPP1R16B ,FAM83D ,DHX35 ,MAFB ,TOP1 ,BC035080 ,PLCG1 ,ZHX3 ,LPIN3 ,EMILIN3 ,CHD6 ,BC040166 ,SGK2 ,IFT52 ,MYBL2 ,GTSF1L ,JPH2 ,OSER1 ,OSER1-AS1 ,BC036500 ,FITM2 ,R3HDML ,BC071794 ,AF143870 ,HNF4A ,C20orf62 ,TTPAL ,SERINC3 ,PKIG ,ADA ,LOC79015 ,W…	RALGAPB,ZHX3,EYA2,PTPN1,OCSTAMP
20	span.1	loss	123348	60581678	mcr.9	54575773	60581678	4	1	6	-0.7111	CBLN4 ,MC3R ,FAM210B ,AURKA ,CSTF1 ,CASS4 ,RTFDC1 ,FAM209B ,TFAP2C ,SPO11 ,RAE1 ,PCK1 ,ZBP1 ,PMEPA1 ,AK056098 ,C20orf85 ,PPP4R1L ,RAB22A ,VAPB ,APCDD1L ,APCDD1L-AS1 ,STX16 ,BC007940 ,MIR296 ,GNAS-AS1 ,GNAS ,NELFCD ,CTSZ ,TUBB1 ,ATP5E ,SLMO2 ,ZNF831 ,EDN3 ,PHACTR3 ,SYCP2 ,PPP1R3D ,FAM217B ,CDH26 ,C20orf197 ,CDH4 ,AK097866 ,TAF4 ,BMP7 ,BC037891 ,CTCFL ,LOC284757 ,GCNT7 ,RBM38 ,NPEPL1 ,5S_rRNA ,MIR4…	PHACTR3
21	span.1	gain	14777310	22370898	mcr.1	14777310	22370898	2	1	7.6	0.7832	POTED ,DQ590589 ,C21orf15 ,DQ579288 ,DQ579969 ,ANKRD20A11P ,BC024173 ,LIPI ,RBM11 ,ABCC13 ,HSPA13 ,SAMSN1 ,NRIP1 ,USP25 ,LINC00478 ,MIR99A ,MIRLET7C ,MIR125B2 ,C21orf37 ,CXADR ,BTG3 ,C21orf91 ,TMPRSS15 ,LINC00320 ,NCAM2 ,BC028044 ,DQ591735 ,CHODL-AS1 ,MIR3156-3 ,DQ586768 ,DQ587539 ,TRNA_Sup ,SNORD74 ,DM119543 ,TRNA_Gly ,Y_RNA ,CHODL ,SAMSN1-AS1 ,LOC388813
21	span.1	loss	9650083	11098556	mcr.1	9650083	11098556	1	1	1.4	-0.3361	TPTE ,BAGE ,DQ590126 ,DQ579288 ,BC071797 ,AK311573 ,DQ590589 ,JB074932 ,MIR3648 ,MIR3687 ,TEKT4P2 ,Mir_548
21	span.2	loss	15373152	47986874	mcr.1	15373152	32119153	4	1	16.7	-0.3937	BC024173 ,LIPI ,RBM11 ,ABCC13 ,HSPA13 ,SAMSN1 ,NRIP1 ,USP25 ,LINC00478 ,MIR99A ,MIRLET7C ,MIR125B2 ,C21orf37 ,CXADR ,BTG3 ,C21orf91 ,TMPRSS15 ,LINC00320 ,NCAM2 ,BC035642 ,BC039377 ,Z49979 ,AK124194 ,LINC00158 ,MIR155HG ,MRPL39 ,ATP5J ,GABPA ,APP ,AK074469 ,CYYR1 ,ADAMTS1 ,ADAMTS5 ,BC043580 ,LINC00314 ,AX747935 ,BC047600 ,LINC00161 ,N6AMT1 ,LTN1 ,RWDD2B ,USP16 ,CCT8 ,MAP3K7CL ,LINC00189 ,BACH1 ,GR…	APP,CYYR1,KRTAP26-1,KRTAP13-4
21	span.2	loss	15373152	47986874	mcr.2	32119153	32202022	24,4	2	0.1	-0.4937	KRTAP8-1 ,KRTAP21-2 ,KRTAP21-1 ,KRTAP7-1	KRTAP7-1
21	span.2	loss	15373152	47986874	mcr.3	32202022	32361819	24	1	0.2	-0.5937	KRTAP11-1 ,KRTAP7-1	KRTAP7-1
21	span.2	loss	15373152	47986874	mcr.4	32361819	3.64201e+07	24,4	2	4.1	-0.67915	TIAM1 ,BC014150 ,BC041449 ,SOD1 ,SCAF4 ,HUNK ,MIS18A ,MRAP ,BC034802 ,URB1 ,SNORA80 ,EVA1C ,C21orf59 ,SYNJ1 ,PAXBP1-AS1 ,PAXBP1 ,C21orf49 ,OLIG2 ,OLIG1 ,C21orf54 ,IFNAR2 ,IL10RB-AS1 ,IFNAR1 ,IFNGR2 ,TMEM50B ,DNAJC28 ,GART ,SON ,DONSON ,ITSN1 ,LINC00649 ,SLC5A3 ,MRPS6 ,LINC00310 ,KCNE2 ,SMIM11 ,BC049386 ,RCAN1 ,CLIC6 ,LOC100506385 ,AX746823 ,AX813477 ,KRTAP19-8 ,KCNE1 ,RUNX1 ,C21orf119 ,C21orf62 ,…	RUNX1
21	span.2	loss	15373152	47986874	mcr.5	3.64201e+07	47986874	4	1	11.6	-0.7646	CBR1 ,CBR3-AS1 ,CBR3 ,DOPEY2 ,MORC3 ,CHAF1B ,CLDN14 ,SIM2 ,RIPPLY3 ,PIGP ,TTC3 ,DSCR3 ,DYRK1A ,AL109792 ,KCNJ6 ,DSCR4 ,KCNJ15 ,AK027145 ,ERG ,LINC00114 ,ETS2 ,PSMG1 ,BRWD1 ,HMGN1 ,WRB ,LCA5L ,SH3BGR ,B3GALT5 ,IGSF5 ,PCP4 ,DSCAM ,DSCAM-AS1 ,LINC00323 ,BACE2 ,PLAC4 ,FAM3B ,MX2 ,LINC00112 ,RIPK4 ,PRDM15 ,C2CD2 ,ZBTB21 ,UMODL1 ,AX748362 ,C21orf128 ,ABCG1 ,AL355711 ,TFF3 ,TFF2 ,TFF1 ,TMPRSS3 ,UBASH3A …	DSCAM,BACE2,MX2,SLC37A1,COL6A2,RUNX1
22	span.1	gain	16123673	51169652	mcr.1	16123673	16148373	4	1	0	0.3626	NA
22	span.1	gain	16123673	51169652	mcr.2	16148373	17341003	20,4	2	1.2	0.39705	AK022914 ,LINC00516 ,BC017398 ,DQ573684 ,DQ595048 ,DQ590589 ,DQ582484 ,P704P ,P712P ,DQ571479 ,CCT8L2 ,TPTEP1 ,BC038197 ,XKR3 ,POTEH ,HSFY1P1 ,OR11H1 ,DQ587539 ,DQ599820 ,ANKRD62P1-PARP4P3
22	span.1	gain	16123673	51169652	mcr.3	17341003	51169652	20	1	33.8	0.4315	GAB4 ,CECR7 ,IL17RA ,CECR6 ,BC021738 ,CECR5 ,CECR5-AS1 ,CECR1 ,CECR2 ,SLC25A18 ,ATP6V1E1 ,BCL2L13 ,DQ570096 ,BID ,MICAL3 ,FLJ41941 ,PEX26 ,Em:AC008101.5 ,TUBA8 ,USP18 ,AK129567 ,GGT3P ,BC112340 ,AL117485 ,DGCR6 ,PRODH ,DGCR9 ,DGCR2 ,DGCR11 ,DGCR14 ,TSSK2 ,SLC25A1 ,HIRA ,MRPL40 ,C22orf39 ,UFD1L ,U84523 ,CLDN5 ,SEPT5-GP1BB ,TBX1 ,GNB1L ,C22orf29 ,COMT ,ARVCF ,TANGO2 ,DGCR8 ,TRMT2A ,RANBP1 ,ZDHHC8 ,…	CECR1,MICAL3,THAP7,SUSD2,MYO18B,TTC28,HSCB,RHBDD3,OSM,C22orf24,MYH9,NCF4,TRIOBP,POLR2F,EP300,POLR3H,SREBF2,EFCAB6,PKDREJ,HDAC10,SCO2,CPT1B,ARSA,TNRC6B,GTSE1
22	span.1	loss	1.6136e+07	18775216	mcr.1	1.6136e+07	18775216	1	1	2.6	-0.6836	AK022914 ,LINC00516 ,BC017398 ,DQ573684 ,DQ595048 ,DQ590589 ,DQ582484 ,P704P ,P712P ,DQ571479 ,CCT8L2 ,TPTEP1 ,BC038197 ,XKR3 ,GAB4 ,CECR7 ,IL17RA ,CECR6 ,BC021738 ,CECR5 ,CECR5-AS1 ,CECR1 ,CECR2 ,SLC25A18 ,ATP6V1E1 ,BCL2L13 ,DQ570096 ,BID ,MICAL3 ,FLJ41941 ,PEX26 ,Em:AC008101.5 ,TUBA8 ,USP18 ,AK129567 ,GGT3P ,POTEH ,HSFY1P1 ,OR11H1 ,IGKV1-12 ,AK302545 ,DQ587539 ,DQ599820 ,ANKRD62P1-PARP4P3 ,CECR…	CECR1,MICAL3
22	span.2	loss	25853216	36556817	mcr.1	25853216	28497352	15	1	2.6	-1.0063	CRYBB2P1 ,ADRBK2 ,MYO18B ,SEZ6L ,ASPHD2 ,HPS4 ,TFIP11 ,TPST2 ,CRYBB1 ,CRYBA4 ,AK124820 ,AK026502 ,AK055980 ,BC015159 ,CR936633 ,MN1 ,PITPNB ,AX748308 ,TTC28-AS1 ,TTC28 ,SRRD ,7SK ,MIR548J ,MIR3199-1 ,MIR3199-2	MYO18B,TTC28
22	span.2	loss	25853216	36556817	mcr.2	28497352	29746157	15,1	2	1.2	-0.8425	TTC28 ,CHEK2 ,HSCB ,CCDC117 ,ZNRF3 ,C22orf31 ,EMID1 ,RHBDD3 ,EWSR1 ,GAS2L1 ,RASL10A ,AP1B1 ,MIR3653 ,KREMEN1 ,Y_RNA ,XBP1 ,ZNRF3-AS1	TTC28,HSCB,RHBDD3
22	span.2	loss	25853216	36556817	mcr.3	29746157	32480282	15	1	2.7	-1.0063	AP1B1 ,RFPL1S ,RFPL1 ,NEFH ,KIAA0845 ,THOC5 ,NIPSNAP1 ,NF2 ,CABP7 ,ZMAT5 ,UQCR10 ,ASCC2 ,MTMR3 ,HORMAD2 ,LIF ,MGC20647 ,OSM ,SF3A1 ,KIAA1656 ,RNF215 ,SEC14L2 ,SEC14L3 ,SDC4P ,SEC14L4 ,GAL3ST1 ,PES1 ,TCN2 ,SLC35E4 ,DUSP18 ,OSBP2 ,MORC2-AS1 ,MORC2 ,TUG1 ,INPP5J ,PLA2G3 ,RNF185 ,BC069815 ,LIMK2 ,PIK3IP1 ,PATZ1 ,Em:AC005003.4 ,DRG1 ,AK074476 ,EIF4ENIF1 ,SFI1 ,PISD ,PRR14L ,C22orf24 ,YWHAH ,SLC5A1 ,TB…	OSM,C22orf24
22	span.2	loss	25853216	36556817	mcr.4	32480282	36157287	15,1	2	3.7	-0.8975	SLC5A1 ,C22orf42 ,RFPL2 ,SLC5A4 ,RFPL3S ,RTCB ,BPIFC ,FBXO7 ,AK123891 ,SYN3 ,TIMP3 ,LARGE ,LARGE-AS1 ,ISX ,HMGXB4 ,TOM1 ,HMOX1 ,MCM5 ,RASD2 ,MB ,APOL6 ,APOL5 ,RBFOX2 ,RFPL3 ,LOC284912 ,AP1B1P1 ,JB175027 ,JB153905 ,LOC339666 ,5S_rRNA ,MIR4764 ,SNORA50 ,MIR3909
22	span.2	loss	25853216	36556817	mcr.5	36157287	36556817	15	1	0.4	-1.0063	RBFOX2 ,APOL3
22	span.3	loss	39545658	41647064	mcr.1	39545658	41647064	1	1	2.1	-0.667	CBX7 ,PDGFB ,RPL3 ,SNORD43 ,TAB1 ,SMCR7L ,ATF4 ,RPS19BP1 ,CACNA1I ,ENTHD1 ,GRAP2 ,FAM83F ,ADSL ,SGSM3 ,MKL1 ,MCHR1 ,HV452684 ,SLC25A17 ,ST13 ,XPNPEP3 ,DNAJB7 ,RBX1 ,EP300 ,BC040700 ,L3MBTL2 ,AK057177 ,CHADL ,RANGAP1 ,MGAT3 ,TNRC6B ,5S_rRNA ,LOC100130899 ,MIR4766 ,MIR1281	EP300,TNRC6B
22	span.4	loss	44681498	51169055	mcr.1	44681498	51169055	15	1	6.5	-1.0247	KIAA1644 ,LDOC1L ,LOC100506714 ,NUP50 ,KIAA0930 ,UPK3A ,FAM118A ,SMC1B ,FBLN1 ,BC045163 ,ATXN10 ,WNT7B ,C22orf26 ,MIRLET7BHG ,LOC554174 ,PPARA ,CDPF1 ,PKDREJ ,TTC38 ,GTSE1-AS1 ,TRMU ,CELSR1 ,GRAMD4 ,CERK ,TBC1D22A ,FLJ32756 ,BC037972 ,LINC00898 ,AK093107 ,FAM19A5 ,LOC100128946 ,C22orf34 ,BRD1 ,ZBED4 ,ALG12 ,PIM3 ,IL17REL ,MLC1 ,MOV10L1 ,PANX2 ,TRABD ,TUBGCP6 ,HDAC10 ,MAPK12 ,MAPK11 ,PLXNB2 ,PPP6R…	PKDREJ,HDAC10,SCO2,CPT1B,ARSA,GTSE1
23	span.1	gain	223948	1.5513e+08	mcr.1	223948	223978	2	1	0	0.3329	NA
23	span.1	gain	223948	1.5513e+08	mcr.2	223978	223982	13,2	2	0	0.3069	NA
23	span.1	gain	223948	1.5513e+08	mcr.3	223982	223998	13,24,2	3	0	0.3329	NA
23	span.1	gain	223948	1.5513e+08	mcr.4	223998	2.64141e+06	13,21,24,2	4	2.4	0.3191	NA
23	span.1	gain	223948	1.5513e+08	mcr.5	2.64141e+06	2644266	13,20,21,24,2	5	0	0.3329	NA
23	span.1	gain	223948	1.5513e+08	mcr.6	2644266	2644319	13,20,21,24	4	0	0.4911	NA
23	span.1	gain	223948	1.5513e+08	mcr.7	2644319	2644342	20,21,24	3	0	0.6769	NA
23	span.1	gain	223948	1.5513e+08	mcr.8	2644342	2761167	20,24	2	0.1	0.7015	NA
23	span.1	gain	223948	1.5513e+08	mcr.9	2761167	2761318	20,24,2	3	0	0.7261	NA
23	span.1	gain	223948	1.5513e+08	mcr.10	2761318	6069231	20,21,24,2	4	3.3	0.70975	NA
23	span.1	gain	223948	1.5513e+08	mcr.11	6069231	7609726	20,21,2	3	1.5	0.7261	NA
23	span.1	gain	223948	1.5513e+08	mcr.12	7609726	34961816	20,21,24,2	4	27.4	0.70975	NA
23	span.1	gain	223948	1.5513e+08	mcr.13	34961816	39696717	20,21,2	3	4.7	0.7261	NA
23	span.1	gain	223948	1.5513e+08	mcr.14	39696717	70621643	20,21	2	30.9	0.70975	NA
23	span.1	gain	223948	1.5513e+08	mcr.15	70621643	76349075	20,21,2	3	5.7	0.7261	NA
23	span.1	gain	223948	1.5513e+08	mcr.16	76349075	77913217	20,21,2,4	4	1.6	0.70975	NA
23	span.1	gain	223948	1.5513e+08	mcr.17	77913217	79301730	20,21,24,2,4	5	1.4	0.6934	NA
23	span.1	gain	223948	1.5513e+08	mcr.18	79301730	79828200	20,21,24,2	4	0.5	0.70975	NA
23	span.1	gain	223948	1.5513e+08	mcr.19	79828200	83616681	20,21,2	3	3.8	0.7261	NA
23	span.1	gain	223948	1.5513e+08	mcr.20	83616681	85090849	20,21,2,4	4	1.5	0.70975	NA
23	span.1	gain	223948	1.5513e+08	mcr.21	85090849	100911678	20,21,2	3	15.8	0.7261	NA
23	span.1	gain	223948	1.5513e+08	mcr.22	100911678	101769150	21,2	2	0.9	0.7715	NA
23	span.1	gain	223948	1.5513e+08	mcr.23	101769150	101826349	21	1	0.1	0.6934	NA
23	span.1	gain	223948	1.5513e+08	mcr.24	101826349	101826358	21,2	2	0	0.57955	NA
23	span.1	gain	223948	1.5513e+08	mcr.25	101826358	110653249	20,21,2	3	8.8	0.6934	NA
23	span.1	gain	223948	1.5513e+08	mcr.26	110653249	111874618	20,21	2	1.2	0.73875	NA
23	span.1	gain	223948	1.5513e+08	mcr.27	111874618	123657181	20,21,2	3	11.8	0.6934	NA
23	span.1	gain	223948	1.5513e+08	mcr.28	123657181	125299158	20,21	2	1.6	0.73875	NA
23	span.1	gain	223948	1.5513e+08	mcr.29	125299158	155130213	20,21,2	3	29.8	0.6934	NA
23	span.1	gain	223948	1.5513e+08	mcr.30	155130213	155130277	20,2	2	0	0.61675	NA
23	span.1	gain	223948	1.5513e+08	mcr.31	155130277	1.5513e+08	20	1	0	0.7841	NA
23	span.1	loss	221973	155139815	mcr.1	221973	225274	1	1	0	-0.7519	NA
23	span.1	loss	221973	155139815	mcr.2	225274	226110	1,26	2	0	-0.5849	NA
23	span.1	loss	221973	155139815	mcr.3	226110	2644398	14,1,26	3	2.4	-0.7519	NA
23	span.1	loss	221973	155139815	mcr.4	2644398	2.67057e+07	14,26	2	24.1	-0.6255	NA
23	span.1	loss	221973	155139815	mcr.5	2.67057e+07	27028328	14	1	0.3	-0.8331	NA
23	span.1	loss	221973	155139815	mcr.6	27028328	66931313	14,26	2	39.9	-0.7429	NA
23	span.1	loss	221973	155139815	mcr.7	66931313	68919799	13,14,26	3	2	-0.6527	NA
23	span.1	loss	221973	155139815	mcr.8	68919799	73286365	14,26	2	4.4	-0.7429	NA
23	span.1	loss	221973	155139815	mcr.9	73286365	76225758	14,26,4	3	2.9	-0.6527	NA
23	span.1	loss	221973	155139815	mcr.10	76225758	85149024	14,26	2	8.9	-0.7429	NA
23	span.1	loss	221973	155139815	mcr.11	85149024	155130188	14,26,4	3	70	-0.6527	NA
23	span.1	loss	221973	155139815	mcr.12	155130188	155130206	26,4	2	0	-0.6098	NA
23	span.1	loss	221973	155139815	mcr.13	155130206	155139815	26	1	0	-0.6527	NA
24	span.1	gain	2.71034e+06	28703028	mcr.1	2.71034e+06	2713488	24	1	0	1.1713	NA
24	span.1	gain	2.71034e+06	28703028	mcr.2	2713488	28689105	13,24	2	26	0.89095	NA
24	span.1	gain	2.71034e+06	28703028	mcr.3	28689105	28703028	13	1	0	0.6106	NA
24	span.1	loss	2712230	28773146	mcr.1	2712230	2712939	1	1	0	-2.5091	NA
24	span.1	loss	2712230	28773146	mcr.2	2712939	28689937	1,2	2	26	-1.3964	NA
24	span.1	loss	2712230	28773146	mcr.3	28689937	28773146	2	1	0.1	-0.2837	NA
